# Supplementary material for: Inherited MUTYH mutations cause elevated somatic mutation rates and distinctive mutational signatures in normal human cells
Source: Nat Commun. 2022 Jul 8;13:3949. doi: 10.1038/s41467-022-31341-0 (PMC9270427; doi:10.1038/s41467-022-31341-0)
Supplement: Supplementary file 2 — Supplementary Data Table 1 [file 41467_2022_31341_MOESM2_ESM.xlsx]

## Sheet: Supplementary Data Table 1
patient	condition	sex	age at tissue collection	germline_mutation	colonic_adenoma_burden	colorectal_cancer	colorectal_cancer_age	duodenal polyposis	duodenal cancer (n)	age(s) at duodenal cancer diagnosis	other cancers and age at diagnosis	related to	other phenotypic features
PD44887	MAP	Female	56	c.536 G>A; p.Y179C and c.1187 G>A; p.G396D	Approx. 50 (56yr)	N	NA	N	N	NA	Transitional cell carcinoma (44yr)	N	none reported
PD44888	MAP	Male	49	p.Tyr104X (c.312C>A) HOM	> 100 (46yr)	N	NA	N	N	NA	N	13A - sibling	none reported
PD44889	MAP	Female	39	p.Tyr104X (c.312C>A) HOM	>50 (38yr)	N	NA	N	N	NA	N	18B - sibling	none reported
PD44890	MAP	Male	16	c.536 G>A; p.Y179C and c.1187 G>A; p.G396D	>100 (16yr)	N	NA	Y	N	NA	Pancreatic neuroendocrine (28 yr), jejunal (23 yr)	N	none reported
PD44891	MAP	Male	69	c.536 G>A; p.Y179C and c.1187 G>A; p.G396D	16 (69yr)	Y	69 yr	UNK	N	NA	N	N	none reported
PD50743	MAP	Female	79	c.857G>A; p.G286E (HOM)	>50 (78yr)	Y x 2	76 yr (rectal), 78 yr (colon)	Y	N	NA	N	N	none reported
PD50744	MAP	Female	68	c.536 G>A; p.Y179C and c.1187 G>A; p.G396D	>100 (45yr)	Y	45 yr	Y	N	NA	N	N	none reported
PD50745	MAP	Female	63	c.536 G>A; p.Y179C (HOM)	>50 (61yr)	N	NA	Y	N	NA	N	N	none reported
PD50746	MAP	Female	58	c.536A>G; p.Y179C (HOM)	>20 (38 yr)	Y	38 yr	Y	N	NA	N	N	none reported
PD50747	MAP	Male	59	c.536 A>G; p.Y179C (HOM)	"multiple" (46 yr)	Y	56 yr	Y	N	NA	N	N	none reported
