# Supplementary material for: Inherited MUTYH mutations cause elevated somatic mutation rates and distinctive mutational signatures in normal human cells
Source: Nat Commun. 2022 Jul 8;13:3949. doi: 10.1038/s41467-022-31341-0 (PMC9270427; doi:10.1038/s41467-022-31341-0)
Supplement: Supplementary file 3 — Supplementary Data Table 2 [file 41467_2022_31341_MOESM3_ESM.xlsx]

## Sheet: Supplementary Data Table 2
sample	block	patient	concentration	wgs	gender	age	tissue	type	cohort	germline_mutation	sequencing	coverage	median_vaf_SBS	median_vaf_ID	sbstotal	indeltotal	sensitivity_SBS	sbstotal_corr	sensitivity_indel	idtotal_corr	sv_total	cnv_total
PD44887b_lo0001	PD44887b	PD44887	15.433	Yes	Female	56	colon normal	normal	map	Y179C +/- G396D +/-	low-input/LCM	16	0.38	0.39	5180	55	0.72	7236	0.96	57	0	0
PD44887b_lo0002	PD44887b	PD44887	5.917	Yes	Female	56	colon normal	normal	map	Y179C +/- G396D +/-	low-input/LCM	10	0.44	0.41	2769	16	0.46	6067	0.96	17	0	0
PD44887b_lo0003	PD44887b	PD44887	72.03	Yes	Female	56	colon normal	normal	map	Y179C +/- G396D +/-	low-input/LCM	27	0.42	0.4	5663	127	0.99	5729	1	128	0	0
PD44887b_lo0004	PD44887b	PD44887	8.654	Yes	Female	56	colon normal	normal	map	Y179C +/- G396D +/-	low-input/LCM	14	0.31	0.42	3138	18	0.44	7073	0.97	19	0	0
PD44887b_lo0005	PD44887b	PD44887	96.874	Yes	Female	56	colon normal	normal	map	Y179C +/- G396D +/-	low-input/LCM	30	0.39	0.38	8608	119	0.99	8683	1	119	0	0
PD44887b_lo0006	PD44887b	PD44887	9.053	Yes	Female	56	colon normal	normal	map	Y179C +/- G396D +/-	low-input/LCM	15	0.43	0.42	6408	47	0.77	8328	0.98	48	0	0
PD44887b_lo0008	PD44887b	PD44887	103.046	Yes	Female	56	colon normal	normal	map	Y179C +/- G396D +/-	low-input/LCM	37	0.37	0.37	6162	109	1	6177	1	109	0	0
PD44887b_lo0018	PD44887b	PD44887	27.663	Yes	Female	56	colon normal	normal	map	Y179C +/- G396D +/-	low-input/LCM	25	0.28	0.29	6318	75	0.83	7633	0.93	80	0	0
PD44887b_lo0019	PD44887b	PD44887	64.387	Yes	Female	56	colon normal	normal	map	Y179C +/- G396D +/-	low-input/LCM	30	0.43	0.43	7593	94	1	7624	1	94	0	0
PD44887c_lo0001	PD44887c	PD44887	79.841	Yes	Female	56	colon normal	normal	map	Y179C +/- G396D +/-	low-input/LCM	31	0.42	0.42	5082	86	1	5099	1	86	0	0
PD44887c_lo0002	PD44887c	PD44887	78.703	Yes	Female	56	colon normal	normal	map	Y179C +/- G396D +/-	low-input/LCM	34	0.44	0.46	8175	130	1	8181	1	130	0	0
PD44887c_lo0003	PD44887c	PD44887	32.977	Yes	Female	56	colon normal	normal	map	Y179C +/- G396D +/-	low-input/LCM	25	0.41	0.44	6287	87	0.98	6437	1	87	0	0
PD44887e_lo0001	PD44887e	PD44887	75.432	Yes	Female	56	adenoma	adenoma	map	Y179C +/- G396D +/-	low-input/LCM	38	0.45	0.45	19943	577	1	19946	1	577	0	1
PD44887e_lo0002	PD44887e	PD44887	41.52	Yes	Female	56	adenoma	adenoma	map	Y179C +/- G396D +/-	low-input/LCM	27	0.45	0.44	19640	564	0.99	19773	1	565	0	2
PD44887e_lo0003	PD44887e	PD44887	37.987	Yes	Female	56	adenoma	adenoma	map	Y179C +/- G396D +/-	low-input/LCM	26	0.38	0.38	19380	547	0.97	20067	0.99	551	0	2
PD44887e_lo0004	PD44887e	PD44887	94.42	Yes	Female	56	adenoma	adenoma	map	Y179C +/- G396D +/-	low-input/LCM	35	0.48	0.48	20695	610	1	20699	1	610	1	1
PD44887e_lo0005	PD44887e	PD44887	23.119	Yes	Female	56	adenoma	adenoma	map	Y179C +/- G396D +/-	low-input/LCM	20	0.48	0.48	20269	494	0.96	21082	1	496	0	1
PD44887e_lo0006	PD44887e	PD44887	68.075	Yes	Female	56	adenoma	adenoma	map	Y179C +/- G396D +/-	low-input/LCM	35	0.47	0.46	21246	628	1	21251	1	628	0	1
PD44887f_lo0001	PD44887f	PD44887	95.713	Yes	Female	56	adenoma	normal	map	Y179C +/- G396D +/-	low-input/LCM	28	0.39	0.39	6332	105	0.99	6428	1	105	0	0
PD44887f_lo0002	PD44887f	PD44887	88.143	Yes	Female	56	adenoma	normal	map	Y179C +/- G396D +/-	low-input/LCM	26	0.43	0.43	6490	99	0.99	6574	1	99	0	0
PD44887f_lo0003	PD44887f	PD44887	85.158	Yes	Female	56	adenoma	adenoma	map	Y179C +/- G396D +/-	low-input/LCM	34	0.38	0.42	15761	218	1	15832	1	218	0	0
PD44887g_lo0002	PD44887g	PD44887	8.811	Yes	Female	56	adenoma	normal	map	Y179C +/- G396D +/-	low-input/LCM	14	0.35	0.45	5606	23	0.55	10202	0.98	23	0	0
PD44887g_lo0003	PD44887g	PD44887	57.43	Yes	Female	56	adenoma	normal	map	Y179C +/- G396D +/-	low-input/LCM	37	0.44	0.43	9656	155	1	9659	1	155	0	0
PD44887g_lo0004	PD44887g	PD44887	89.376	Yes	Female	56	adenoma	normal	map	Y179C +/- G396D +/-	low-input/LCM	34	0.44	0.44	9030	133	1	9037	1	133	0	0
PD44887g_lo0005	PD44887g	PD44887	21.809	Yes	Female	56	adenoma	normal	map	Y179C +/- G396D +/-	low-input/LCM	21	0.37	0.4	6387	82	0.88	7225	0.98	83	0	0
PD44887g_lo0006	PD44887g	PD44887	46.404	Yes	Female	56	adenoma	normal	map	Y179C +/- G396D +/-	low-input/LCM	30	0.45	0.44	6727	109	1	6745	1	109	0	1
PD44887h_lo0001	PD44887h	PD44887	20.694	Yes	Female	56	adenoma	normal	map	Y179C +/- G396D +/-	low-input/LCM	23	0.38	0.41	6101	75	0.93	6555	0.99	76	0	0
PD44887h_lo0002	PD44887h	PD44887	57.505	Yes	Female	56	adenoma	normal	map	Y179C +/- G396D +/-	low-input/LCM	30	0.43	0.43	6569	119	1	6593	1	119	0	0
PD44887h_lo0003	PD44887h	PD44887	17.777	Yes	Female	56	adenoma	normal	map	Y179C +/- G396D +/-	low-input/LCM	21	0.43	0.45	8234	88	0.94	8713	0.99	89	0	0
PD44887h_lo0004	PD44887h	PD44887	53.068	Yes	Female	56	adenoma	normal	map	Y179C +/- G396D +/-	low-input/LCM	29	0.44	0.47	7791	134	1	7828	1	134	0	0
PD44887h_lo0005	PD44887h	PD44887	64.77	Yes	Female	56	adenoma	normal	map	Y179C +/- G396D +/-	low-input/LCM	34	0.42	0.43	8470	117	1	8481	1	117	0	0
PD44887h_lo0006	PD44887h	PD44887	68.067	Yes	Female	56	adenoma	adenoma	map	Y179C +/- G396D +/-	low-input/LCM	40	0.43	0.44	8761	153	1	8762	1	153	0	1
PD44887i	PD44887i	PD44887	NA	Yes	Female	56	blood	blood	map	Y197C +/- G396D +/-	standard	51	0.12	NA	23	NA	0.72	32	NA	NA	0	0
PD44888a_lo0001	PD44888a	PD44888	86.741	Yes	Male	49	adenoma	normal	map	Y104* +/+	low-input/LCM	34	0.41	0.4	9976	166	1	9994	1	166	0	0
PD44888a_lo0002	PD44888a	PD44888	73.611	Yes	Male	49	adenoma	normal	map	Y104* +/+	low-input/LCM	40	0.42	0.42	9521	149	1	9523	1	149	0	0
PD44888a_lo0003	PD44888a	PD44888	82.801	Yes	Male	49	adenoma	normal	map	Y104* +/+	low-input/LCM	37	0.43	0.41	9172	142	1	9176	1	142	0	0
PD44888a_lo0004	PD44888a	PD44888	6.123	Yes	Male	49	adenoma	normal	map	Y104* +/+	low-input/LCM	11	0.5	0.52	5839	50	0.64	9093	1	50	0	0
PD44888a_lo0005	PD44888a	PD44888	103.494	Yes	Male	49	colon normal	normal	map	Y104* +/+	low-input/LCM	30	0.4	0.4	7843	121	0.99	7904	1	121	0	0
PD44888a_lo0006	PD44888a	PD44888	5.916	Yes	Male	49	adenoma	normal	map	Y104* +/+	low-input/LCM	11	0.42	0.4	3683	35	0.49	7478	0.95	37	0	0
PD44888b_lo0001	PD44888b	PD44888	62.739	Yes	Male	49	colon normal	normal	map	Y104* +/+	low-input/LCM	39	0.46	0.45	9623	129	1	9624	1	129	0	0
PD44888b_lo0002	PD44888b	PD44888	99.502	Yes	Male	49	colon normal	normal	map	Y104* +/+	low-input/LCM	35	0.45	0.44	8685	162	1	8689	1	162	0	0
PD44888b_lo0003	PD44888b	PD44888	56.281	Yes	Male	49	colon normal	normal	map	Y104* +/+	low-input/LCM	35	0.44	0.42	9741	180	1	9747	1	180	0	0
PD44888b_lo0004	PD44888b	PD44888	64.873	Yes	Male	49	colon normal	normal	map	Y104* +/+	low-input/LCM	32	0.41	0.42	9611	136	1	9647	1	136	0	0
PD44888b_lo0005	PD44888b	PD44888	103.494	Yes	Male	49	colon normal	normal	map	Y104* +/+	low-input/LCM	41	0.42	0.41	9552	161	1	9553	1	161	0	0
PD44888c_lo0001	PD44888c	PD44888	107.088	Yes	Male	49	adenoma	adenoma	map	Y104* +/+	low-input/LCM	39	0.47	0.47	24554	675	1	24556	1	675	0	1
PD44888c_lo0002	PD44888c	PD44888	16.627	Yes	Male	49	adenoma	adenoma	map	Y104* +/+	low-input/LCM	20	0.47	0.48	23796	639	0.96	24812	1	641	0	1
PD44888c_lo0006	PD44888c	PD44888	95.89	Yes	Male	49	adenoma	adenoma	map	Y104* +/+	low-input/LCM	46	0.48	0.47	23736	642	1	23736	1	642	0	1
PD44888c_lo0007	PD44888c	PD44888	104.184	Yes	Male	49	adenoma	adenoma	map	Y104* +/+	low-input/LCM	38	0.48	0.48	24159	657	1	24161	1	657	0	1
PD44888c_lo0008	PD44888c	PD44888	30.092	Yes	Male	49	adenoma	adenoma	map	Y104* +/+	low-input/LCM	28	0.48	0.48	23585	628	1	23645	1	628	0	1
PD44888c_lo0009	PD44888c	PD44888	16.258	Yes	Male	49	adenoma	adenoma	map	Y104* +/+	low-input/LCM	21	0.47	0.47	22950	597	0.97	23698	1	599	0	1
PD44888c_lo0010	PD44888c	PD44888	9.565	Yes	Male	49	adenoma	adenoma	map	Y104* +/+	low-input/LCM	16	0.5	0.5	22098	569	0.9	24542	1	571	0	1
PD44888d_lo0001	PD44888d	PD44888	52.35	Yes	Male	49	adenoma	normal	map	Y104* +/+	low-input/LCM	28	0.44	0.45	12814	157	0.99	12898	1	157	0	0
PD44888d_lo0002	PD44888d	PD44888	5.534	Yes	Male	49	adenoma	normal	map	Y104* +/+	low-input/LCM	11	0.47	0.47	8806	63	0.58	15117	0.99	64	0	0
PD44888d_lo0003	PD44888d	PD44888	82.439	Yes	Male	49	adenoma	normal	map	Y104* +/+	low-input/LCM	38	0.45	0.44	12103	167	1	12105	1	167	0	1
PD44888d_lo0004	PD44888d	PD44888	57.821	Yes	Male	49	adenoma	normal	map	Y104* +/+	low-input/LCM	30	0.43	0.44	11100	152	1	11146	1	152	0	0
PD44888d_lo0005	PD44888d	PD44888	10.099	Yes	Male	49	adenoma	adenoma	map	Y104* +/+	low-input/LCM	16	0.5	0.48	19569	516	0.9	21723	0.99	519	0	0
PD44888d_lo0006	PD44888d	PD44888	88.423	Yes	Male	49	adenoma	adenoma	map	Y104* +/+	low-input/LCM	39	0.45	0.45	21468	581	1	21470	1	581	0	1
PD44888d_lo0007	PD44888d	PD44888	75.814	Yes	Male	49	adenoma	adenoma	map	Y104* +/+	low-input/LCM	45	0.48	0.48	21966	591	1	21966	1	591	0	1
PD44888e	PD44888e	PD44888	NA	Yes	Male	49	blood	blood	map	Y104* +/+	standard	56	0.13	0.29	51	14	0.85	60	1	14	0	0
PD44889a_lo0002	PD44889a	PD44889	51.937	Yes	Female	39	adenoma	adenoma	map	Y104* +/+	low-input/LCM	30	0.41	0.42	11772	181	0.99	11839	1	181	0	0
PD44889a_lo0003	PD44889a	PD44889	14.01	Yes	Female	39	adenoma	adenoma	map	Y104* +/+	low-input/LCM	20	0.45	0.46	11717	181	0.95	12364	0.99	182	0	0
PD44889a_lo0004	PD44889a	PD44889	11.647	Yes	Female	39	adenoma	adenoma	map	Y104* +/+	low-input/LCM	17	0.5	0.5	13485	303	0.93	14575	1	304	0	0
PD44889a_lo0005	PD44889a	PD44889	44.952	Yes	Female	39	adenoma	adenoma	map	Y104* +/+	low-input/LCM	32	0.48	0.47	14148	322	1	14158	1	322	0	0
PD44889a_lo0006	PD44889a	PD44889	93.704	Yes	Female	39	adenoma	adenoma	map	Y104* +/+	low-input/LCM	39	0.49	0.5	13755	327	1	13755	1	327	0	0
PD44889a_lo0007	PD44889a	PD44889	28.231	Yes	Female	39	adenoma	adenoma	map	Y104* +/+	low-input/LCM	24	0.5	0.48	13732	317	0.99	13837	1	317	0	0
PD44889a_lo0008	PD44889a	PD44889	60.651	Yes	Female	39	adenoma	adenoma	map	Y104* +/+	low-input/LCM	27	0.48	0.47	13846	327	1	13899	1	327	0	0
PD44889a_lo0009	PD44889a	PD44889	9.526	Yes	Female	39	adenoma	adenoma	map	Y104* +/+	low-input/LCM	14	0.5	0.49	12092	277	0.83	14612	0.99	279	0	0
PD44889a_lo0010	PD44889a	PD44889	51.023	Yes	Female	39	adenoma	adenoma	map	Y104* +/+	low-input/LCM	31	0.48	0.48	14106	335	1	14118	1	335	0	0
PD44889a_lo0011	PD44889a	PD44889	21.537	Yes	Female	39	adenoma	adenoma	map	Y104* +/+	low-input/LCM	22	0.5	0.5	13779	317	0.99	13989	1	317	0	0
PD44889b_lo0001	PD44889b	PD44889	31.3	Yes	Female	39	colon normal	normal	map	Y104* +/+	low-input/LCM	27	0.34	0.38	8529	88	0.95	8935	0.99	89	0	0
PD44889b_lo0002	PD44889b	PD44889	28.247	Yes	Female	39	colon normal	normal	map	Y104* +/+	low-input/LCM	37	0.29	0.3	8505	101	0.98	8651	1	101	0	0
PD44889b_lo0003	PD44889b	PD44889	5.885	Yes	Female	39	colon normal	normal	map	Y104* +/+	low-input/LCM	10	0.5	0.47	5111	29	0.56	9134	0.99	29	0	0
PD44889b_lo0004	PD44889b	PD44889	93.971	Yes	Female	39	colon normal	normal	map	Y104* +/+	low-input/LCM	32	0.43	0.44	8232	85	1	8249	1	85	0	0
PD44889b_lo0005	PD44889b	PD44889	27.763	Yes	Female	39	colon normal	normal	map	Y104* +/+	low-input/LCM	24	0.35	0.37	7084	75	0.92	7729	0.98	76	0	0
PD44889b_lo0006	PD44889b	PD44889	69.42	Yes	Female	39	colon normal	normal	map	Y104* +/+	low-input/LCM	33	0.43	0.43	7674	101	1	7687	1	101	0	0
PD44889b_lo0008	PD44889b	PD44889	46.299	Yes	Female	39	colon normal	normal	map	Y104* +/+	low-input/LCM	30	0.44	0.46	8417	118	1	8442	1	118	1	1
PD44889b_lo0009	PD44889b	PD44889	24.076	Yes	Female	39	colon normal	normal	map	Y104* +/+	low-input/LCM	24	0.37	0.38	7823	79	0.94	8307	0.98	80	0	0
PD44889b_lo0010	PD44889b	PD44889	13.459	Yes	Female	39	colon normal	normal	map	Y104* +/+	low-input/LCM	21	0.32	0.36	6846	65	0.8	8548	0.96	68	0	0
PD44889b_lo0011	PD44889b	PD44889	6.505	Yes	Female	39	colon normal	normal	map	Y104* +/+	low-input/LCM	11	0.5	0.48	6042	38	0.64	9387	0.99	38	0	0
PD44889b_lo0012	PD44889b	PD44889	7.502	Yes	Female	39	colon normal	normal	map	Y104* +/+	low-input/LCM	13	0.44	0.43	5972	49	0.67	8909	0.98	50	0	0
PD44889b_lo0013	PD44889b	PD44889	10.078	Yes	Female	39	colon normal	normal	map	Y104* +/+	low-input/LCM	15	0.45	0.5	5654	76	0.81	6987	0.99	76	0	0
PD44889b_lo0014	PD44889b	PD44889	85.019	Yes	Female	39	colon normal	normal	map	Y104* +/+	low-input/LCM	33	0.43	0.42	9697	112	1	9714	1	112	0	1
PD44889b_lo0015	PD44889b	PD44889	59.411	Yes	Female	39	colon normal	normal	map	Y104* +/+	low-input/LCM	30	0.45	0.47	6726	84	1	6743	1	84	0	0
PD44889b_lo0016	PD44889b	PD44889	108.125	Yes	Female	39	colon normal	normal	map	Y104* +/+	low-input/LCM	31	0.45	0.44	8113	102	1	8128	1	102	0	0
PD44889b_lo0020	PD44889b	PD44889	70.702	Yes	Female	39	colon normal	normal	map	Y104* +/+	low-input/LCM	33	0.45	0.45	7061	91	1	7067	1	91	0	0
PD44889c_lo0003	PD44889c	PD44889	84.157	Yes	Female	39	adenoma	adenoma	map	Y104* +/+	low-input/LCM	43	0.45	0.45	15687	294	1	15687	1	294	0	0
PD44889c_lo0005	PD44889c	PD44889	53.995	Yes	Female	39	adenoma	adenoma	map	Y104* +/+	low-input/LCM	32	0.28	0.32	7649	96	0.94	8102	0.99	97	1	1
PD44889c_lo0006	PD44889c	PD44889	5.525	Yes	Female	39	adenoma	adenoma	map	Y104* +/+	low-input/LCM	9	0.55	0.56	9872	200	0.54	18188	1	200	0	0
PD44889d_lo0002	PD44889d	PD44889	21.684	Yes	Female	39	adenoma	adenoma	map	Y104* +/+	low-input/LCM	21	0.46	0.48	17277	287	0.96	17906	1	288	0	0
PD44889d_lo0004	PD44889d	PD44889	22.383	Yes	Female	39	adenoma	adenoma	map	Y104* +/+	low-input/LCM	21	0.48	0.48	17600	321	0.97	18117	1	322	0	0
PD44889d_lo0005	PD44889d	PD44889	73.824	Yes	Female	39	adenoma	adenoma	map	Y104* +/+	low-input/LCM	32	0.49	0.48	17980	329	1	17990	1	329	0	0
PD44889d_lo0008	PD44889d	PD44889	53.202	Yes	Female	39	adenoma	adenoma	map	Y104* +/+	low-input/LCM	27	0.48	0.48	17935	307	1	18003	1	307	0	0
PD44889e	PD44889e	PD44889	NA	Yes	Female	39	blood	blood	map	Y104* +/+	standard	52	0.14	0.08	38	7	0.85	45	0.58	12	0	0
PD44890c_lo0004	PD44890c	PD44890	33.727	Yes	Male	16	colon normal	normal	map	Y179C +/- G396D +/-	low-input/LCM	28	0.46	0.46	22860	105	1	22949	1	105	0	0
PD44890c_lo0005	PD44890c	PD44890	23.913	Yes	Male	16	colon normal	normal	map	Y179C +/- G396D +/-	low-input/LCM	21	0.47	0.45	20859	91	0.97	21582	0.99	92	0	0
PD44890c_lo0006	PD44890c	PD44890	68.412	Yes	Male	16	colon normal	normal	map	Y179C +/- G396D +/-	low-input/LCM	32	0.43	0.46	23302	108	1	23353	1	108	0	0
PD44890c_lo0007	PD44890c	PD44890	40.418	Yes	Male	16	colon normal	normal	map	Y179C +/- G396D +/-	low-input/LCM	29	0.4	0.42	19892	109	0.99	20094	1	109	0	0
PD44890c_lo0008	PD44890c	PD44890	6.959	Yes	Male	16	colon normal	normal	map	Y179C +/- G396D +/-	low-input/LCM	11	0.5	0.54	19266	63	0.64	30020	1	63	0	0
PD44890c_lo0009	PD44890c	PD44890	55.604	Yes	Male	16	colon normal	normal	map	Y179C +/- G396D +/-	low-input/LCM	33	0.46	0.48	23376	100	1	23394	1	100	0	0
PD44890c_lo0010	PD44890c	PD44890	41.294	Yes	Male	16	colon normal	normal	map	Y179C +/- G396D +/-	low-input/LCM	27	0.43	0.41	23394	95	0.99	23642	1	95	0	0
PD44890c_lo0012	PD44890c	PD44890	52.696	Yes	Male	16	colon normal	normal	map	Y179C +/- G396D +/-	low-input/LCM	31	0.35	0.35	22165	100	0.98	22562	0.99	101	0	0
PD44890c_lo0013	PD44890c	PD44890	16.398	Yes	Male	16	colon normal	normal	map	Y179C +/- G396D +/-	low-input/LCM	19	0.47	0.49	21434	74	0.94	22683	1	74	0	0
PD44890d_lo0001	PD44890d	PD44890	75.837	Yes	Male	16	colon normal	normal	map	Y179C +/- G396D +/-	low-input/LCM	31	0.28	0.28	21459	86	0.93	23114	0.97	88	0	0
PD44890d_lo0002	PD44890d	PD44890	15.202	Yes	Male	16	colon normal	normal	map	Y179C +/- G396D +/-	low-input/LCM	20	0.39	0.41	21043	83	0.89	23631	0.98	84	0	0
PD44890d_lo0003	PD44890d	PD44890	84.834	Yes	Male	16	colon normal	normal	map	Y179C +/- G396D +/-	low-input/LCM	29	0.41	0.44	21735	109	0.99	21925	1	109	0	0
PD44890d_lo0005	PD44890d	PD44890	75.379	Yes	Male	16	colon normal	normal	map	Y179C +/- G396D +/-	low-input/LCM	32	0.43	0.44	24375	155	1	24426	1	155	0	0
PD44890d_lo0006	PD44890d	PD44890	14.226	Yes	Male	16	colon normal	normal	map	Y179C +/- G396D +/-	low-input/LCM	19	0.31	0.32	19040	67	0.69	27421	0.91	73	0	0
PD44890d_lo0007	PD44890d	PD44890	34.917	Yes	Male	16	colon normal	normal	map	Y179C +/- G396D +/-	low-input/LCM	28	0.44	0.44	27831	103	0.99	27994	1	103	0	0
PD44890d_lo0008	PD44890d	PD44890	46.66	Yes	Male	16	colon normal	normal	map	Y179C +/- G396D +/-	low-input/LCM	26	0.46	0.47	19159	91	0.99	19304	1	91	0	0
PD44890d_lo0011	PD44890d	PD44890	48.374	Yes	Male	16	colon normal	normal	map	Y179C +/- G396D +/-	low-input/LCM	85	0.45	0.44	28623	174	1	28623	1	174	0	1
PD44890d_lo0013	PD44890d	PD44890	28.106	Yes	Male	16	colon normal	normal	map	Y179C +/- G396D +/-	low-input/LCM	22	0.48	0.5	22739	90	0.98	23200	1	90	0	0
PD44890e_lo0001	PD44890e	PD44890	36.09	Yes	Male	16	adenoma	normal	map	Y179C +/- G396D +/-	low-input/LCM	25	0.44	0.48	26247	115	0.99	26643	1	115	0	0
PD44890e_lo0002	PD44890e	PD44890	21.379	Yes	Male	16	adenoma	normal	map	Y179C +/- G396D +/-	low-input/LCM	21	0.42	0.47	21222	75	0.94	22596	1	75	0	0
PD44890e_lo0003	PD44890e	PD44890	28.265	Yes	Male	16	adenoma	normal	map	Y179C +/- G396D +/-	low-input/LCM	21	0.44	0.5	21628	88	0.95	22710	1	88	0	0
PD44890e_lo0004	PD44890e	PD44890	25.601	Yes	Male	16	adenoma	normal	map	Y179C +/- G396D +/-	low-input/LCM	24	0.46	0.5	19417	102	0.99	19712	1	102	0	0
PD44890e_lo0005	PD44890e	PD44890	62.458	Yes	Male	16	adenoma	normal	map	Y179C +/- G396D +/-	low-input/LCM	29	0.45	0.46	19315	84	1	19387	1	84	0	0
PD44890e_lo0006	PD44890e	PD44890	32.836	Yes	Male	16	adenoma	normal	map	Y179C +/- G396D +/-	low-input/LCM	25	0.44	0.45	27100	120	0.99	27478	1	120	0	0
PD44890e_lo0007	PD44890e	PD44890	36.368	Yes	Male	16	adenoma	normal	map	Y179C +/- G396D +/-	low-input/LCM	25	0.45	0.47	27539	127	0.99	27888	1	127	0	0
PD44890e_lo0008	PD44890e	PD44890	8.427	Yes	Male	16	adenoma	normal	map	Y179C +/- G396D +/-	low-input/LCM	14	0.41	0.44	16276	58	0.68	24085	0.98	59	0	0
PD44890e_lo0009	PD44890e	PD44890	17.359	Yes	Male	16	adenoma	normal	map	Y179C +/- G396D +/-	low-input/LCM	19	0.48	0.5	19675	82	0.95	20765	1	82	0	0
PD44890e_lo0010	PD44890e	PD44890	8.227	Yes	Male	16	adenoma	normal	map	Y179C +/- G396D +/-	low-input/LCM	14	0.48	0.54	17005	96	0.8	21293	1	96	0	0
PD44890e_lo0011	PD44890e	PD44890	83.102	Yes	Male	16	adenoma	adenoma	map	Y179C +/- G396D +/-	low-input/LCM	29	0.47	0.47	25711	155	1	25773	1	155	0	0
PD44890e_lo0012	PD44890e	PD44890	63.383	Yes	Male	16	adenoma	adenoma	map	Y179C +/- G396D +/-	low-input/LCM	32	0.46	0.45	27590	167	1	27618	1	167	0	0
PD44890e_lo0013	PD44890e	PD44890	38	Yes	Male	16	adenoma	adenoma	map	Y179C +/- G396D +/-	low-input/LCM	23	0.47	0.46	26654	157	0.98	27094	1	157	0	0
PD44890f_lo0001	PD44890f	PD44890	62.356	Yes	Male	16	adenoma	adenoma	map	Y179C +/- G396D +/-	low-input/LCM	32	0.45	0.44	29938	227	1	29975	1	227	0	0
PD44890f_lo0002	PD44890f	PD44890	46.332	Yes	Male	16	adenoma	normal	map	Y179C +/- G396D +/-	low-input/LCM	31	0.44	0.44	27497	96	1	27562	1	96	0	0
PD44890f_lo0003	PD44890f	PD44890	117.98	Yes	Male	16	adenoma	normal	map	Y179C +/- G396D +/-	low-input/LCM	30	0.37	0.35	28966	126	0.99	29398	0.99	127	0	0
PD44890f_lo0004	PD44890f	PD44890	63.091	Yes	Male	16	adenoma	adenoma	map	Y179C +/- G396D +/-	low-input/LCM	30	0.42	0.43	27583	68	1	27712	1	68	0	0
PD44890f_lo0005	PD44890f	PD44890	86.932	Yes	Male	16	adenoma	adenoma	map	Y179C +/- G396D +/-	low-input/LCM	33	0.48	0.47	30165	212	1	30179	1	212	0	0
PD44890f_lo0006	PD44890f	PD44890	67.202	Yes	Male	16	adenoma	adenoma	map	Y179C +/- G396D +/-	low-input/LCM	31	0.43	0.42	30178	125	1	30278	1	125	0	0
PD44890f_lo0007	PD44890f	PD44890	55.262	Yes	Male	16	adenoma	adenoma	map	Y179C +/- G396D +/-	low-input/LCM	26	0.49	0.48	30311	205	1	30458	1	205	0	0
PD44890f_lo0008	PD44890f	PD44890	69.403	Yes	Male	16	adenoma	adenoma	map	Y179C +/- G396D +/-	low-input/LCM	33	0.48	0.46	32124	224	1	32138	1	224	0	0
PD44890f_lo0009	PD44890f	PD44890	22.858	Yes	Male	16	adenoma	adenoma	map	Y179C +/- G396D +/-	low-input/LCM	23	0.5	0.51	32490	220	0.99	32845	1	220	0	1
PD44890g_lo0001	PD44890g	PD44890	43.456	Yes	Male	16	adenoma	normal	map	Y179C +/- G396D +/-	low-input/LCM	29	0.41	0.42	30197	107	0.99	30462	1	107	0	0
PD44890g_lo0003	PD44890g	PD44890	102.456	Yes	Male	16	adenoma	normal	map	Y179C +/- G396D +/-	low-input/LCM	29	0.29	0.32	22415	79	0.92	24322	0.98	80	0	0
PD44890g_lo0004	PD44890g	PD44890	26.398	Yes	Male	16	adenoma	normal	map	Y179C +/- G396D +/-	low-input/LCM	20	0.38	0.43	21834	98	0.88	24774	0.99	99	0	0
PD44890g_lo0005	PD44890g	PD44890	56.611	Yes	Male	16	adenoma	normal	map	Y179C +/- G396D +/-	low-input/LCM	27	0.46	0.46	25968	112	0.99	26111	1	112	0	0
PD44890g_lo0007	PD44890g	PD44890	30.548	Yes	Male	16	adenoma	normal	map	Y179C +/- G396D +/-	low-input/LCM	26	0.38	0.4	20452	101	0.97	21098	0.99	102	0	0
PD44890h_lo0002	PD44890h	PD44890	6.863	Yes	Male	16	adenoma	normal	map	Y179C +/- G396D +/-	low-input/LCM	11	0.39	0.34	14180	21	0.43	33348	0.89	24	0	0
PD44890h_lo0003	PD44890h	PD44890	49.054	Yes	Male	16	adenoma	normal	map	Y179C +/- G396D +/-	low-input/LCM	24	0.45	0.5	22577	81	0.98	22979	1	81	0	0
PD44890h_lo0006	PD44890h	PD44890	9.637	Yes	Male	16	adenoma	adenoma	map	Y179C +/- G396D +/-	low-input/LCM	15	0.47	0.5	32857	105	0.83	39524	1	105	0	0
PD44890h_lo0008	PD44890h	PD44890	40.337	Yes	Male	16	adenoma	normal	map	Y179C +/- G396D +/-	low-input/LCM	26	0.47	0.51	24627	69	0.99	24795	1	69	0	0
PD44890i	PD44890i	PD44890	NA	Yes	Male	28	blood	blood	map	Y197C +/- G396D +/-	standard	48	0.11	NA	46	NA	0.59	78	NA	NA	0	0
PD44891b_lo0003	PD44891b	PD44891	9.826	Yes	Male	69	colon normal	normal	map	Y179C +/- G396D +/-	low-input/LCM	19	0.43	0.45	4783	118	0.91	5266	0.99	119	0	0
PD44891b_lo0004	PD44891b	PD44891	19.545	Yes	Male	69	colon normal	normal	map	Y179C +/- G396D +/-	low-input/LCM	31	0.42	0.42	5399	161	1	5420	1	161	0	0
PD44891b_lo0006	PD44891b	PD44891	36.878	Yes	Male	69	colon normal	normal	map	Y179C +/- G396D +/-	low-input/LCM	33	0.48	0.49	4200	168	1	4202	1	168	0	0
PD44891b_lo0017	PD44891b	PD44891	14.975	Yes	Male	69	colon normal	normal	map	Y179C +/- G396D +/-	low-input/LCM	18	0.43	0.45	5200	113	0.88	5887	0.99	114	0	0
PD44891b_lo0018	PD44891b	PD44891	67.789	Yes	Male	69	colon normal	normal	map	Y179C +/- G396D +/-	low-input/LCM	38	0.47	0.47	5515	177	1	5516	1	177	0	0
PD44891b_lo0019	PD44891b	PD44891	39.54	Yes	Male	69	colon normal	normal	map	Y179C +/- G396D +/-	low-input/LCM	30	0.47	0.46	6977	177	1	6989	1	177	0	0
PD44891a_lo0006	PD44891a	PD44891	64.945	Yes	Male	69	adenoma	normal	map	Y179C +/- G396D +/-	low-input/LCM	47	0.42	0.4	4407	134	1	4407	1	134	0	0
PD44891a_lo0007	PD44891a	PD44891	83.828	Yes	Male	69	adenoma	normal	map	Y179C +/- G396D +/-	low-input/LCM	50	0.42	0.42	5846	196	1	5846	1	196	0	0
PD44891a_lo0008	PD44891a	PD44891	10.778	Yes	Male	69	adenoma	normal	map	Y179C +/- G396D +/-	low-input/LCM	14	0.42	0.42	3353	56	0.7	4775	0.97	58	0	1
PD44891a_lo0009	PD44891a	PD44891	97.412	Yes	Male	69	adenoma	normal	map	Y179C +/- G396D +/-	low-input/LCM	42	0.43	0.43	5765	166	1	5766	1	166	0	0
PD44891a_lo0010	PD44891a	PD44891	74.161	Yes	Male	69	adenoma	normal	map	Y179C +/- G396D +/-	low-input/LCM	38	0.47	0.48	5369	177	1	5369	1	177	0	0
PD44891a_lo0011	PD44891a	PD44891	52.627	Yes	Male	69	adenoma	normal	map	Y179C +/- G396D +/-	low-input/LCM	33	0.46	0.47	6213	186	1	6217	1	186	0	0
PD44891a_lo0012	PD44891a	PD44891	33.537	Yes	Male	69	adenoma	normal	map	Y179C +/- G396D +/-	low-input/LCM	30	0.47	0.45	5321	180	1	5329	1	180	0	0
PD44891a_lo0013	PD44891a	PD44891	21.839	Yes	Male	69	adenoma	normal	map	Y179C +/- G396D +/-	low-input/LCM	23	0.47	0.46	5407	174	0.98	5501	1	174	0	0
PD44891c	PD44891c	PD44891	244	Yes	Male	69	blood	blood	map	Y179C +/- G396D +/-	standard	43	0.12	NA	30	NA	0.6	50	NA	NA	NA	NA
PD41851b_ds0001	PD41851b	PD41851	NA	Yes	Male	80	normal	lymphocytes	wt	wt	nanoseq	NA	NA	NA	NA	NA	NA	4264	NA	NA	NA	NA
PD42834c_ds0001	PD42834c	PD42834	NA	Yes	Female	44	normal	lymphocytes	wt	wt	nanoseq	NA	NA	NA	NA	NA	NA	2077	NA	NA	NA	NA
PD42835c_ds0001	PD42835c	PD42835	NA	Yes	Male	59	normal	lymphocytes	wt	wt	nanoseq	NA	NA	NA	NA	NA	NA	3036	NA	NA	NA	NA
PD44886b_ds0001	PD44886b	PD44886	NA	Yes	Male	53	normal	lymphocytes	wt	wt	nanoseq	NA	NA	NA	NA	NA	NA	1974	NA	NA	NA	NA
PD44881b_ds0001	PD44881b	PD44881	NA	Yes	Female	65	normal	lymphocytes	wt	wt	nanoseq	NA	NA	NA	NA	NA	NA	3309	NA	NA	NA	NA
PD45782c_ds0001	PD45782c	PD45782	NA	Yes	Male	19	normal	lymphocytes	wt	wt	nanoseq	NA	NA	NA	NA	NA	NA	907	NA	NA	NA	NA
PD40840c_ds0001	PD40840c	PD40840	NA	Yes	Female	67	normal	lymphocytes	wt	wt	nanoseq	NA	NA	NA	NA	NA	NA	1896	NA	NA	NA	NA
PD44888d_ds0002	PD44888d	PD44888	NA	Yes	Male	49	normal	lymphocytes	map	Y104* +/+	nanoseq	NA	NA	NA	NA	NA	NA	3600	NA	NA	NA	NA
PD44889b_ds0001	PD44889b	PD44889	NA	Yes	Female	39	normal	lymphocytes	map	Y104* +/+	nanoseq	NA	NA	NA	NA	NA	NA	3317	NA	NA	NA	NA
PD44890e_ds0001	PD44890e	PD44890	NA	Yes	Male	16	normal	lymphocytes	map	Y179C +/- G396D +/-	nanoseq	NA	NA	NA	NA	NA	NA	5549	NA	NA	NA	NA
PD44891b_ds0002	PD44891b	PD44891	NA	Yes	Male	69	normal	lymphocytes	map	Y179C +/- G396D +/-	nanoseq	NA	NA	NA	NA	NA	NA	2949	NA	NA	NA	NA
PD44886b_ds0002	PD44886b	PD44886	NA	Yes	Male	53	normal	lymphocytes	wt	wt	nanoseq	NA	NA	NA	NA	NA	NA	NA	NA	NA	NA	NA
PD44881b_ds0002	PD44881b	PD44881	NA	Yes	Female	65	normal	lymphocytes	wt	wt	nanoseq	NA	NA	NA	NA	NA	NA	NA	NA	NA	NA	NA
PD45782b_ds0001	PD45782b	PD45782	NA	Yes	Male	19	normal	lymphocytes	wt	wt	nanoseq	NA	NA	NA	NA	NA	NA	NA	NA	NA	NA	NA
PD50744c_ds0001	PD50744c	PD50744	NA	Yes	Female	71	blood	blood	map	Y179C +/- G396D +/-	nanoseq	NA	NA	NA	NA	NA	NA	1624	NA	NA	NA	NA
PD50746c_ds0001	PD50746c	PD50746	NA	Yes	Female	61	blood	blood	map	Y179C +/+	nanoseq	NA	NA	NA	NA	NA	NA	1898	NA	NA	NA	NA
PD50745d_ds0001	PD50745d	PD50745	NA	Yes	Female	63	blood	blood	map	Y179C +/+	nanoseq	NA	NA	NA	NA	NA	NA	1754	NA	NA	NA	NA
PD50747b_ds0001	PD50747b	PD50747	NA	Yes	Male	49	blood	blood	map	Y179C +/+	nanoseq	NA	NA	NA	NA	NA	NA	1518	NA	NA	NA	NA
PD50743c_ds0001	PD50743c	PD50743	NA	Yes	Female	79	blood	blood	map	G286E +/+	nanoseq	NA	NA	NA	NA	NA	NA	1794	NA	NA	NA	NA
PD50744c_ds0002	PD50744c	PD50744	NA	Yes	Female	71	blood	blood	map	Y179C +/- G396D +/-	nanoseq	NA	NA	NA	NA	NA	NA	1918	NA	NA	NA	NA
PD50746c_ds0002	PD50746c	PD50746	NA	Yes	Female	61	blood	blood	map	Y179C +/+	nanoseq	NA	NA	NA	NA	NA	NA	NA	NA	NA	NA	NA
PD50745d_ds0002	PD50745d	PD50745	NA	Yes	Female	63	blood	blood	map	Y179C +/+	nanoseq	NA	NA	NA	NA	NA	NA	NA	NA	NA	NA	NA
PD50747b_ds0002	PD50747b	PD50747	NA	Yes	Male	49	blood	blood	map	Y179C +/+	nanoseq	NA	NA	NA	NA	NA	NA	NA	NA	NA	NA	NA
PD50743c_ds0002	PD50743c	PD50743	NA	Yes	Female	79	blood	blood	map	G286E +/+	nanoseq	NA	NA	NA	NA	NA	NA	NA	NA	NA	NA	NA
PD44887i_ds0001	PD44887i	PD44887	NA	Yes	Female	52	blood	blood	map	Y179C +/- G396D +/-	nanoseq	NA	NA	NA	NA	NA	NA	NA	NA	NA	NA	NA
PD44888d_ds0001	PD44888d	PD44888	NA	Yes	Male	49	adenoma	lymphocytes	map	Y104* +/+	nanoseq	NA	NA	NA	NA	NA	NA	NA	NA	NA	NA	NA
PD44888e_ds0001	PD44888e	PD44888	NA	Yes	Male	49	blood	blood	map	Y104* +/+	nanoseq	NA	NA	NA	NA	NA	NA	1929	NA	NA	NA	NA
PD44889e_ds0001	PD44889e	PD44889	NA	Yes	Female	39	blood	blood	map	Y104* +/+	nanoseq	NA	NA	NA	NA	NA	NA	3067	NA	NA	NA	NA
PD44890i_ds0001	PD44890i	PD44890	NA	Yes	Male	28	blood	blood	map	Y179C +/- G396D +/-	nanoseq	NA	NA	NA	NA	NA	NA	2043	NA	NA	NA	NA
PD44891b_ds0001	PD44891b	PD44891	NA	Yes	Male	69	colon normal	lymphocytes	map	Y179C +/- G396D +/-	nanoseq	NA	NA	NA	NA	NA	NA	1551	NA	NA	NA	NA
PD44891c_ds0001	PD44891c	PD44891	NA	Yes	Male	69	blood	blood	map	Y179C +/- G396D +/-	nanoseq	NA	NA	NA	NA	NA	NA	5030	NA	NA	NA	NA
PD50743b_lo0001	PD50743b	PD50743	19.434	Yes	Female	79	duodenum normal	normal	map	G286E +/+	low-input/LCM	17	0.38	0.41	4999	199	0.78	3645	0.98	204	0	0
PD50743b_lo0002	PD50743b	PD50743	44.431	Yes	Female	79	duodenum normal	normal	map	G286E +/+	low-input/LCM	34	0.44	0.42	11956	354	1	1774	1	354	0	0
PD50743b_lo0003	PD50743b	PD50743	36.659	Yes	Female	79	duodenum normal	normal	map	G286E +/+	low-input/LCM	35	0.38	0.37	12115	347	1	12156	1	347	0	0
PD50743b_lo0004	PD50743b	PD50743	19.882	Yes	Female	79	duodenum normal	normal	map	G286E +/+	low-input/LCM	27	0.42	0.43	11845	350	0.99	11982	1	351	0	0
PD50743b_lo0007	PD50743b	PD50743	9.45	Yes	Female	79	duodenum normal	normal	map	G286E +/+	low-input/LCM	15	0.35	0.37	11310	117	0.6	18770	0.94	124	0	0
PD50743b_lo0012	PD50743b	PD50743	57.701	Yes	Female	79	duodenum normal	normal	map	G286E +/+	low-input/LCM	46	0.43	0.43	14073	351	1	14073	1	351	0	1
PD50743b_lo0013	PD50743b	PD50743	48.607	Yes	Female	79	duodenum normal	normal	map	G286E +/+	low-input/LCM	25	0.46	0.46	11216	296	0.99	11334	1	297	0	0
PD50744b_lo0001	PD50744b	PD50744	29.687	Yes	Female	68	duodenum normal	normal	map	Y179C +/- G396D +/-	low-input/LCM	30	0.46	0.46	5608	194	1	5619	1	194	0	0
PD50744b_lo0002	PD50744b	PD50744	38.862	Yes	Female	68	duodenum normal	normal	map	Y179C +/- G396D +/-	low-input/LCM	36	0.46	0.44	6501	222	1	6503	1	222	0	0
PD50744b_lo0003	PD50744b	PD50744	59.292	Yes	Female	68	duodenum normal	normal	map	Y179C +/- G396D +/-	low-input/LCM	41	0.42	0.42	7174	270	1	7175	1	270	0	1
PD50744b_lo0004	PD50744b	PD50744	37.378	Yes	Female	68	duodenum normal	normal	map	Y179C +/- G396D +/-	low-input/LCM	28	0.34	0.35	6698	254	0.96	6952	0.99	257	0	0
PD50744b_lo0005	PD50744b	PD50744	42.214	Yes	Female	68	duodenum normal	normal	map	Y179C +/- G396D +/-	low-input/LCM	23	0.45	0.48	5878	179	0.98	6020	1	179	0	0
PD50744b_lo0020	PD50744b	PD50744	64.66	Yes	Female	68	duodenum normal	normal	map	Y179C +/- G396D +/-	low-input/LCM	27	0.39	0.38	6501	268	0.98	6630	0.99	270	0	1
PD50744b_lo0022	PD50744b	PD50744	37.073	Yes	Female	68	duodenum normal	normal	map	Y179C +/- G396D +/-	low-input/LCM	23	0.44	0.44	6668	269	0.97	6860	1	270	0	0
PD50744b_lo0023	PD50744b	PD50744	58.834	Yes	Female	68	duodenum normal	normal	map	Y179C +/- G396D +/-	low-input/LCM	19	0.41	0.42	5978	218	0.89	6719	0.99	221	0	1
PD50744b_lo0024	PD50744b	PD50744	28.605	Yes	Female	68	duodenum normal	normal	map	Y179C +/- G396D +/-	low-input/LCM	32	0.44	0.45	6570	249	1	6580	1	249	0	1
PD50745b_lo0006	PD50745b	PD50745	45.095	Yes	Female	63	duodenum normal	normal	map	Y179C +/+	low-input/LCM	22	0.47	0.46	14939	315	0.98	15291	1	316	0	0
PD50745b_lo0009	PD50745b	PD50745	41.994	Yes	Female	63	duodenum normal	brunner	map	Y179C +/+	low-input/LCM	43	0.45	0.46	11766	338	1	11766	1	338	1	0
PD50745b_lo0011	PD50745b	PD50745	22.205	Yes	Female	63	duodenum normal	normal	map	Y179C +/+	low-input/LCM	23	0.43	0.43	11419	321	0.97	11799	0.99	323	1	0
PD50745b_lo0012	PD50745b	PD50745	14.77	Yes	Female	63	duodenum normal	normal	map	Y179C +/+	low-input/LCM	19	0.45	0.46	14614	307	0.93	15744	0.99	309	0	0
PD50745b_lo0016	PD50745b	PD50745	24.852	Yes	Female	63	duodenum normal	normal	map	Y179C +/+	low-input/LCM	28	0.43	0.44	15376	324	0.99	15481	1	324	0	0
PD50745b_lo0017	PD50745b	PD50745	59.018	Yes	Female	63	duodenum normal	normal	map	Y179C +/+	low-input/LCM	22	0.41	0.41	2355	80	0.95	2483	0.99	81	0	0
PD50745b_lo0018	PD50745b	PD50745	32.825	Yes	Female	63	duodenum normal	normal	map	Y179C +/+	low-input/LCM	23	0.39	0.39	11268	312	0.95	11913	0.99	317	1	0
PD50745b_lo0019	PD50745b	PD50745	17.986	Yes	Female	63	duodenum normal	normal	map	Y179C +/+	low-input/LCM	22	0.47	0.48	11363	183	0.98	11624	1	183	0	0
PD50745b_lo0020	PD50745b	PD50745	27.946	Yes	Female	63	duodenum normal	normal	map	Y179C +/+	low-input/LCM	25	0.26	0.27	17364	249	0.77	22414	0.92	272	0	0
PD50745c_lo0001	PD50745c	PD50745	26.068	Yes	Female	63	duodenum normal	brunner	map	Y179C +/+	low-input/LCM	26	0.3	0.34	2095	84	0.9	2340	0.98	86	0	0
PD50745c_lo0002	PD50745c	PD50745	22.746	Yes	Female	63	duodenum normal	brunner	map	Y179C +/+	low-input/LCM	22	0.36	0.38	2065	94	0.9	2293	0.98	96	0	0
PD50745c_lo0006	PD50745c	PD50745	69.056	Yes	Female	63	duodenum normal	brunner	map	Y179C +/+	low-input/LCM	35	0.29	0.33	2339	91	0.97	2401	1	91	0	0
PD50745c_lo0009	PD50745c	PD50745	44.1	Yes	Female	63	duodenum normal	normal	map	Y179C +/+	low-input/LCM	41	0.4	0.4	6665	217	1	6667	1	217	2	1
PD50746a_lo0010	PD50746a	PD50746	23.908	Yes	Female	58	duodenum adenoma	adenoma	map	Y179C +/+	low-input/LCM	78	0.19	0.22	9126	177	1	9134	1	177	0	0
PD50746a_lo0016	PD50746a	PD50746	57.087	Yes	Female	58	duodenum adenoma	adenoma	map	Y179C +/+	low-input/LCM	110	0.37	0.38	2453	98	1	2453	1	98	0	0
PD50746b_lo0004	PD50746b	PD50746	9.849	Yes	Female	58	duodenum adenoma	normal	map	Y179C +/+	low-input/LCM	24	0.48	0.49	4803	108	0.99	4857	1	108	0	0
PD50746b_lo0006	PD50746b	PD50746	33.993	Yes	Female	58	duodenum adenoma	normal	map	Y179C +/+	low-input/LCM	41	0.23	0.24	9464	199	0.96	9895	0.99	201	0	0
PD50746b_lo0010	PD50746b	PD50746	19.428	Yes	Female	58	duodenum adenoma	normal	map	Y179C +/+	low-input/LCM	16	0.48	0.47	4546	101	0.88	5184	0.99	102	0	0
PD50746b_lo0011	PD50746b	PD50746	13.16	Yes	Female	58	duodenum adenoma	normal	map	Y179C +/+	low-input/LCM	28	0.28	0.35	16876	148	0.89	18907	0.99	150	0	0
PD50746b_lo0013	PD50746b	PD50746	50.865	Yes	Female	58	duodenum adenoma	brunner	map	Y179C +/+	low-input/LCM	26	0.29	0.31	2242	62	0.86	2601	0.96	64	0	0
PD50746b_lo0014	PD50746b	PD50746	59.031	Yes	Female	58	duodenum adenoma	normal	map	Y179C +/+	low-input/LCM	24	0.48	0.49	8765	205	0.99	8855	1	205	0	0
PD50747a_lo0004	PD50747a	PD50747	33.236	Yes	Male	59	duodenum adenoma	adenoma	map	Y179C +/+	low-input/LCM	25	0.46	0.46	30956	823	0.99	31282	1	825	1	1
PD50747a_lo0006	PD50747a	PD50747	29.369	Yes	Male	59	duodenum adenoma	adenoma	map	Y179C +/+	low-input/LCM	27	0.45	0.45	30952	825	0.99	31158	1	826	1	1
PD50747a_lo0008	PD50747a	PD50747	86.469	Yes	Male	59	duodenum adenoma	normal	map	Y179C +/+	low-input/LCM	44	0.45	0.44	16800	410	1	16800	1	410	0	0
PD50747a_lo0009	PD50747a	PD50747	41.324	Yes	Male	59	duodenum adenoma	normal	map	Y179C +/+	low-input/LCM	37	0.43	0.43	14788	382	1	14794	1	382	0	0
PD50747a_lo0010	PD50747a	PD50747	46.541	Yes	Male	59	duodenum adenoma	normal	map	Y179C +/+	low-input/LCM	44	0.45	0.45	14111	344	1	14111	1	344	0	0
PD50747a_lo0015	PD50747a	PD50747	59.791	Yes	Male	59	duodenum adenoma	normal	map	Y179C +/+	low-input/LCM	39	0.43	0.42	12642	303	1	12645	1	303	0	0
PD50747a_lo0016	PD50747a	PD50747	62.154	Yes	Male	59	duodenum adenoma	normal	map	Y179C +/+	low-input/LCM	44	0.4	0.39	16861	435	1	16863	1	435	0	0
PD50747a_lo0019	PD50747a	PD50747	40.636	Yes	Male	59	duodenum adenoma	normal	map	Y179C +/+	low-input/LCM	37	0.41	0.41	9877	298	1	9885	1	298	0	0
PD50747a_lo0020	PD50747a	PD50747	45.81	Yes	Male	59	duodenum adenoma	normal	map	Y179C +/+	low-input/LCM	37	0.45	0.45	19419	423	1	19423	1	423	0	0
PD50747c_lo0001	PD50747c	PD50747	38.752	Yes	Male	59	duodenum adenoma	adenoma	map	Y179C +/+	low-input/LCM	36	0.49	0.49	27203	1479	1	27206	1	1479	0	0
PD50747c_lo0003	PD50747c	PD50747	58.746	Yes	Male	59	duodenum adenoma	adenoma	map	Y179C +/+	low-input/LCM	54	0.49	0.48	26937	1492	1	26937	1	1492	0	0
PD50747c_lo0004	PD50747c	PD50747	51.789	Yes	Male	59	duodenum adenoma	adenoma	map	Y179C +/+	low-input/LCM	41	0.49	0.48	27195	1499	1	27195	1	1499	0	0
