# Supplementary material for: Inherited MUTYH mutations cause elevated somatic mutation rates and distinctive mutational signatures in normal human cells
Source: Nat Commun. 2022 Jul 8;13:3949. doi: 10.1038/s41467-022-31341-0 (PMC9270427; doi:10.1038/s41467-022-31341-0)
Supplement: Supplementary file 4 — Supplementary Data Table 3 [file 41467_2022_31341_MOESM4_ESM.xlsx]

## Sheet: Supplementary Data Table 3
Chr	Start	Ref	Alt	gene	aachange	impact	type
13	48954198	C	T	RB1	R467*	Nonsense	normal
12	25398285	C	A	KRAS	G12C	Missense	adenoma
5	112174878	C	A	APC	S1196*	Nonsense	adenoma
5	112175799	C	A	APC	S1503*	Nonsense	adenoma
X	63411762	C	A	AMER1	E469*	Nonsense	adenoma
18	45374926	G	T	SMAD2	S306*	Nonsense	adenoma
5	112111435	G	T	APC	.	Essential_Splice	adenoma
5	112175141	G	T	APC	E1284*	Nonsense	adenoma
1	27093058	G	A	ARID1A	.	Essential_Splice	normal
5	112175426	G	T	APC	E1379*	Nonsense	adenoma
20	31022592	C	T	ASXL1	R693*	Nonsense	normal
4	153244091	C	T	FBXW7	R689Q	Missense	normal
7	151860146	C	A	KMT2C	E3506*	Nonsense	normal
16	3789700	C	A	CREBBP	E1387*	Nonsense	normal
5	112175513	G	T	APC	E1408*	Nonsense	adenoma
13	32913599	G	T	BRCA2	E1703*	Nonsense	normal
16	9858791	G	T	GRIN2A	C870*	Nonsense	normal
13	32945219	G	T	BRCA2	E2872*	Nonsense	adenoma
5	112170701	C	A	APC	C599*	Nonsense	adenoma
X	63411936	C	A	AMER1	E411*	Nonsense	adenoma
17	37646853	G	T	CDK12	E659*	Nonsense	adenoma
5	112174739	G	T	APC	E1150*	Nonsense	adenoma
5	112175480	G	T	APC	E1397*	Nonsense	adenoma
5	112175771	G	T	APC	E1494*	Nonsense	adenoma
5	112173968	G	T	APC	E893*	Nonsense	adenoma
X	123179197	C	T	STAG2	R216*	Nonsense	adenoma
5	112151216	G	T	APC	E287*	Nonsense	adenoma
X	63411495	C	A	AMER1	E558*	Nonsense	adenoma
12	46230598	G	T	ARID2	G283*	Nonsense	adenoma
7	151859813	C	A	KMT2C	E3617*	Nonsense	normal
X	123229243	G	T	STAG2	E1243*	Nonsense	normal
22	41564750	G	T	EP300	E1351*	Nonsense	normal
X	39914723	G	A	BCOR	R1547*	Nonsense	normal
22	41564854	C	A	EP300	C1385*	Nonsense	normal
15	66727455	G	T	MAP2K1	K57N	Missense	adenoma
5	112116486	G	T	APC	.	Essential_Splice	adenoma
5	112175951	G	T	APC	E1554*	Nonsense	adenoma
12	49446493	C	A	KMT2D	.	Essential_Splice	adenoma
5	112174236	C	A	APC	S982*	Nonsense	adenoma
5	112175672	G	T	APC	E1461*	Nonsense	adenoma
X	63411119	G	T	AMER1	S683*	Nonsense	adenoma
7	2976744	C	T	CARD11	R423Q	Missense	normal
4	153271204	C	A	FBXW7	E192*	Nonsense	adenoma
12	46246437	G	T	ARID2	E1511*	Nonsense	normal
3	47163373	G	T	SETD2	S918*	Nonsense	normal
4	153271214	G	T	FBXW7	C188*	Nonsense	normal
5	112175038	C	A	APC	C1249*	Nonsense	adenoma
5	112178516	G	T	APC	G2409*	Nonsense	adenoma
17	7579355	A	T	TP53	L111Q	Missense	normal
5	67522657	G	T	PIK3R1	E52*	Nonsense	normal
17	29664885	G	T	NF1	E2231*	Nonsense	normal
17	37879658	G	A	ERBB2	R678Q	Missense	normal
12	112926249	C	G	PTPN11	A461G	Missense	normal
12	25380275	T	G	KRAS	Q61H	Missense	adenoma
5	67588981	C	T	PIK3R1	R358*	Nonsense	adenoma
5	112175642	G	T	APC	E1451*	Nonsense	adenoma
5	112173572	G	T	APC	E761*	Nonsense	adenoma
5	112175930	G	T	APC	E1547*	Nonsense	adenoma
X	47041007	G	T	RBM10	E513*	Nonsense	adenoma
