# Supplementary material for: Inherited MUTYH mutations cause elevated somatic mutation rates and distinctive mutational signatures in normal human cells
Source: Nat Commun. 2022 Jul 8;13:3949. doi: 10.1038/s41467-022-31341-0 (PMC9270427; doi:10.1038/s41467-022-31341-0)
Supplement: Supplementary file 6 — Source Data [file 41467_2022_31341_MOESM6_ESM.zip]

Archive with 27 entries (25 files):
- NCOMMS-21-40552A - Source Data/
- NCOMMS-21-40552A - Source Data/NCOMMS-21-40552A - Source Data.xlsx
- __MACOSX/NCOMMS-21-40552A - Source Data/._NCOMMS-21-40552A - Source Data.xlsx
- NCOMMS-21-40552A - Source Data/NCOMMS-21-40552A - Figure 3/
- __MACOSX/NCOMMS-21-40552A - Source Data/._NCOMMS-21-40552A - Figure 3
- NCOMMS-21-40552A - Source Data/NCOMMS-21-40552A - Figure 3/PD50746_snp_tree_with_branch_length.tree
- __MACOSX/NCOMMS-21-40552A - Source Data/NCOMMS-21-40552A - Figure 3/._PD50746_snp_tree_with_branch_length.tree
- NCOMMS-21-40552A - Source Data/NCOMMS-21-40552A - Figure 3/.DS_Store
- __MACOSX/NCOMMS-21-40552A - Source Data/NCOMMS-21-40552A - Figure 3/._.DS_Store
- NCOMMS-21-40552A - Source Data/NCOMMS-21-40552A - Figure 3/PD44891_snp_tree_with_branch_length.tree
- __MACOSX/NCOMMS-21-40552A - Source Data/NCOMMS-21-40552A - Figure 3/._PD44891_snp_tree_with_branch_length.tree
- NCOMMS-21-40552A - Source Data/NCOMMS-21-40552A - Figure 3/PD44889_snp_tree_with_branch_length.tree
- __MACOSX/NCOMMS-21-40552A - Source Data/NCOMMS-21-40552A - Figure 3/._PD44889_snp_tree_with_branch_length.tree
- NCOMMS-21-40552A - Source Data/NCOMMS-21-40552A - Figure 3/PD50745_snp_tree_with_branch_length.tree
- __MACOSX/NCOMMS-21-40552A - Source Data/NCOMMS-21-40552A - Figure 3/._PD50745_snp_tree_with_branch_length.tree
- NCOMMS-21-40552A - Source Data/NCOMMS-21-40552A - Figure 3/PD50741_snp_tree_with_branch_length.tree
- __MACOSX/NCOMMS-21-40552A - Source Data/NCOMMS-21-40552A - Figure 3/._PD50741_snp_tree_with_branch_length.tree
- NCOMMS-21-40552A - Source Data/NCOMMS-21-40552A - Figure 3/PD44890_snp_tree_with_branch_length.tree
- __MACOSX/NCOMMS-21-40552A - Source Data/NCOMMS-21-40552A - Figure 3/._PD44890_snp_tree_with_branch_length.tree
- NCOMMS-21-40552A - Source Data/NCOMMS-21-40552A - Figure 3/PD50743_snp_tree_with_branch_length.tree
- __MACOSX/NCOMMS-21-40552A - Source Data/NCOMMS-21-40552A - Figure 3/._PD50743_snp_tree_with_branch_length.tree
- NCOMMS-21-40552A - Source Data/NCOMMS-21-40552A - Figure 3/PD50747_snp_tree_with_branch_length.tree
- __MACOSX/NCOMMS-21-40552A - Source Data/NCOMMS-21-40552A - Figure 3/._PD50747_snp_tree_with_branch_length.tree
- NCOMMS-21-40552A - Source Data/NCOMMS-21-40552A - Figure 3/PD44888_snp_tree_with_branch_length.tree
- __MACOSX/NCOMMS-21-40552A - Source Data/NCOMMS-21-40552A - Figure 3/._PD44888_snp_tree_with_branch_length.tree
- NCOMMS-21-40552A - Source Data/NCOMMS-21-40552A - Figure 3/PD50744_snp_tree_with_branch_length.tree
- __MACOSX/NCOMMS-21-40552A - Source Data/NCOMMS-21-40552A - Figure 3/._PD50744_snp_tree_with_branch_length.tree
