# Supplementary material for: Inherited MUTYH mutations cause elevated somatic mutation rates and distinctive mutational signatures in normal human cells
Source: Nat Commun. 2022 Jul 8;13:3949. doi: 10.1038/s41467-022-31341-0 (PMC9270427; doi:10.1038/s41467-022-31341-0)
Supplement: Supplementary file 6 — Source Data [file 41467_2022_31341_MOESM6_ESM.zip › NCOMMS-21-40552A - Source Data/NCOMMS-21-40552A - Source Data.xlsx]

## Sheet: Figure 1
See Supplementary Data Table 2

## Sheet: Figure 2a - COSMIC ref
Source Data for Figure panel 2a - COSMIC Reference Mutational Signatures - v3.1 - June 2020
Type	Subtype	SBS1	SBS2	SBS3	SBS4	SBS5	SBS6	SBS7a	SBS7b	SBS7c	SBS7d	SBS8	SBS9	SBS10a	SBS10b	SBS11	SBS12	SBS13	SBS14	SBS15	SBS16	SBS17a	SBS17b	SBS18	SBS19	SBS20	SBS21	SBS22	SBS23	SBS24	SBS25	SBS26	SBS27	SBS28	SBS29	SBS30	SBS31	SBS32	SBS33	SBS34	SBS35	SBS36	SBS37	SBS38	SBS39	SBS40	SBS41	SBS42	SBS43
A[C>A]A	C>A	ACA	0.000886157	5.80017e-07	0.0208083	0.0421965	0.0119976	0.000425233	6.70435e-05	0.00232939	0.00483041	4.03938e-05	0.0440982	0.000557954	0.00219017	0.000181997	0.000146208	0.00452059	0.00181992	0.00112049	0.000944202	0.015995	0.00207026	0.000607958	0.0515339	0.00126938	0.000619283	0.000156993	0.00601276	0.000835523	0.0364134	0.00989847	0.000873118	0.00520782	0.000783905	0.0632093	0.00179968	0.00953498	0.0222978	0.00311136	0.00486795	0.00882695	0.0251938	0.00395082	0.0127949	0.0117015	0.0282038	0.00211019	0.00116025
A[C>A]C	C>A	ACC	0.0022804	0.000148004	0.0165066	0.0332972	0.00943811	0.000524287	0.000179116	0.000460879	0.0011501	0.000764883	0.0477981	0.00408966	0.00177014	0.00653991	0.000552786	0.00113015	0.000720968	0.0131058	0.000497106	0.0028991	0.000918116	0.000128991	0.0158104	0.000640688	0.00139064	0.00235989	9.54439e-05	0.00039925	0.0265098	0.00699892	0.000528071	0.00473802	0.00252969	0.0512075	0.00050591	0.0184903	0.0187981	0.00223097	0.00695707	0.046184	0.00831795	0.0014503	0.010096	0.00715093	0.0134018	0.00122011	0.0206045
A[C>A]G	C>A	ACG	0.000177031	5.23015e-05	0.0017507	0.0155987	0.00184963	5.20285e-05	7.12462e-05	0.000185951	0.000377032	0.000249962	0.00461981	0.000425965	0.000150012	5.34993e-05	9.4234e-05	0.000540071	0.000263988	0.000413181	4.61099e-05	0.00101968	4.7606e-05	5.8196e-05	0.0024316	0.00024588	2.181e-05	0.000293986	0.000765352	9.85617e-08	0.0148054	0.00144978	0.000114015	0.000782672	0.000352957	0.0192028	9.12838e-05	0.00165913	0.00445955	0.000414181	5.19781e-05	0.00138952	0.00223945	0.00106022	0.00189924	0.00267035	0.00292039	6.14056e-05	3.34073e-05
A[C>A]T	C>A	ACT	0.00128023	9.78028e-05	0.0122049	0.0294976	0.00660868	0.000180099	0.000248161	0.000709813	0.00196016	0.00404938	0.0469981	0.00304975	0.0170013	1.62998e-05	0.000266379	0.00122016	0.000347985	0.0826363	0.00111024	0.0105967	6.18078e-05	0.000455969	0.0214141	0.000570722	0.00124057	0.000620971	0.00172079	5.61351e-18	0.0220081	0.00496923	0.000619084	0.00271886	0.00396952	0.0356052	0.000555901	0.0062767	0.0145985	0.00190083	0.00122948	0.0215925	0.0178956	0.00185038	0.00884645	0.00740096	0.014802	0.00133012	0.00797173
A[C>G]A	C>G	ACA	0.00186033	2.23006e-16	0.0197079	0.00688943	0.010098	0.000471258	6.49421e-05	8.55774e-06	0.00112009	0.00117982	0.00432983	0.0048396	2.23017e-16	0.000304996	0.000170242	0.00122016	0.00386983	2.22097e-16	0.000113024	0.00173946	0.00101013	0.00014599	0.00173114	0.00318845	0.00877402	1.68992e-05	0.00166076	5.74359e-18	0.00334123	0.00802876	0.000427058	0.00131945	0.000153981	0.00314046	0.00106981	0.00831563	0.0019898	0.00141062	0.000761679	0.00357876	0.00183955	0.0343071	0.00268892	0.0473061	0.0122016	0.00533049	0.000406088
A[C>G]C	C>G	ACC	0.00122022	0.000133004	0.0117047	0.00283976	0.00569886	0.000289158	2.1614e-05	0.00018895	0.000319027	0.00254961	0.00294988	0.00195984	2.43019e-05	0.000133998	0.000290413	0.000642084	0.000950958	5.78254e-06	0.000269058	0.00200938	0.000569072	4.3397e-05	0.0025917	0.00178913	0.00151069	0.000718966	0.00019509	4.08255e-05	0.00367135	0.00163975	0.000378051	0.00176926	0.000223973	0.00263039	0.000466917	0.00315834	0.0020298	0.00130057	0.00112952	0.00454843	0.00166959	0.0112023	0.00157937	0.0225029	0.00868115	0.00316029	0.00050611
A[C>G]G	C>G	ACG	0.00011502	1.52004e-05	0.000253101	0.00127989	0.00171966	2.22122e-16	5.0833e-05	0.000504867	2.22019e-16	0.000905861	0.000285988	0.00135989	2.23017e-16	2.21997e-16	5.96849e-05	7.51098e-05	0.000263988	3.91172e-05	3.07066e-05	0.000846737	0.000152019	2.22985e-16	0.00192126	0.0006157	0.000469215	2.2199e-16	0.000231106	2.86179e-18	0.000920339	0	6.83092e-05	0	2.21973e-16	0.000896131	0.000130977	0.00299842	0.00112989	0.000253111	2.21907e-16	0.00034588	0.000499877	0.00535111	0.000635745	0.0136018	0.0022503	0.00121011	1.77038e-05
A[C>G]T	C>G	ACT	0.0011402	9.12026e-05	0.017407	0.00354971	0.010098	0.000254139	9.56621e-05	0.000284925	0.00193016	0.00290955	0.00570977	0.00640947	2.23017e-16	2.21997e-16	0.000535762	0.00144019	0.00399982	0.00020409	0.00032507	0.0114964	1.96025e-05	0.000318978	0.00408268	0.00213896	0.00442202	6.18971e-05	6.20285e-05	5.61351e-18	0.00285105	0.00342947	0.000728098	0.00131945	8.32899e-05	0.00249036	0.00073087	0.00377801	0.00174983	0.00130057	0.00202915	0.00947672	0.00190953	0.0188039	0.00243902	0.0434056	0.0146019	0.00827076	0.000431094
A[C>T]A	C>T	ACA	0.0250044	6.11018e-05	0.0142057	0.00869928	0.0325935	0.0641351	0.000122079	0.00140963	0.00133011	0.00332949	0.00680972	0.00809933	0.00104008	0.000548992	0.0258367	0.00551072	0.00717968	0.0124054	0.00505108	0.00175945	0.00122015	0.000570961	0.00920605	0.0279864	0.0493226	0.0021699	0.00176081	0.0226142	0.0118043	0.0209967	0.00266036	0.0136943	0.000776906	0.00509075	0.105981	0.0176907	0.0863914	0.00531232	0.00351852	0.00220924	0.00595853	0.0062413	0.00344862	0.00960125	0.0197026	0.00988091	0.0224049
A[C>T]C	C>T	ACC	0.00632112	0.00138004	0.012405	0.00417965	0.0178964	0.0229126	0.0177115	0.03809	0.00768065	0.00139979	0.00281989	0.00541955	0.000834065	0.00524993	0.147209	0.00212028	2.2199e-16	0.0101044	0.00691148	0.00372884	0.00171022	7.02952e-05	0.00465306	0.0140931	0.013006	0.00391982	0.000220101	0.0809507	0.0112041	0.013098	0.00254034	0.00541773	0.00337959	0.00431063	0.090384	0.00927512	0.122988	0.00213093	0.00370844	0.00398862	0.00327919	0.00306064	0.00214914	0.00404053	0.0121016	0.00336031	0.0398087
A[C>T]G	C>T	ACG	0.365065	3.27009e-05	0.00257103	0.000782935	0.00617876	0.120066	2.23145e-16	0.000542857	0.000927078	0.00120981	0.00322987	0.00437964	0.00557043	0.000413994	0.0075908	0.000118015	0.000302987	0.0265116	0.074516	0.00326899	3.9505e-05	0.00028698	0.012208	0.00154925	0.0133061	0.00739965	0.00136063	0.00872546	0.000514189	0.0196969	0.00533072	0.00670719	0.00704915	0.0201029	0.0143974	0.00758601	0.0365963	0.00716313	0.00011795	0.0005798	0.00706825	0.00633132	0.00517792	0.00600078	0.000267036	0.00343031	0.000440096
A[C>T]T	C>T	ACT	0.0095817	0.00186005	0.0121048	0.00424965	0.0219956	0.0213117	0.00742482	0.0107972	0.00748063	0.032895	0.0124995	0.00648946	0.00299023	0.00792989	0.109155	0.00238031	0.000317986	0.0161071	0.00178038	0.00599814	0.000737093	0.00014699	0.00797524	0.0367821	0.013006	4.1698e-05	0.000616283	0.0350219	0.00915337	0.00572911	0.00279038	0.00447812	0.00505939	0.00183027	0.0292948	0.0100947	0.151985	0.00307134	0.00386837	0.000899689	0.00430894	0.00565118	0.00243902	0.0128017	0.0169022	0.00635058	0.0352077
A[T>A]A	T>A	ATA	0.000800142	9.59028e-05	0.0054922	0.00941922	0.00737852	9.82538e-05	0.00194126	0.00248934	0.012401	8.88864e-05	0.0194992	0.0126989	5.07039e-05	0.00181997	0.000417594	0.00517068	2.2199e-16	0.000613269	0.00204044	0.0230928	0.00101013	6.25957e-05	0.00249164	0.000785618	0.000511234	0.00345984	0.0639294	8.28518e-18	0.00158058	0.0203968	0.00152021	0.14294	0.000171979	0.000619091	0.000362936	0.00785587	0.000712929	0.000868379	0.102957	0.00488831	0.0024394	0.00225047	0.0019892	0.00531069	0.00610081	0.00746068	0.0133029
A[T>A]C	T>A	ATC	0.0022304	0.000878025	0.00721289	0.00352971	0.00692861	0.000546299	0.000670435	0.000466877	0.00342029	0.00107983	0.0212991	0.00281977	0.000194015	0.000336995	0.000441628	0.00271036	6.51971e-05	0.000372163	0.00084118	0.0077376	0.000997126	0.00028898	0.000878577	0.000254876	0.00519238	0.00564973	0.00701322	5.56348e-18	0.00225083	0.00888862	0.00352048	0.00145939	0.000477942	0.00200029	0.00039293	0.00606681	0.000886911	0.0011405	0.0443813	0.00735746	0.00142965	0.00166035	0.00193922	0.00288037	0.00444059	0.00430039	0.00401087
A[T>A]G	T>A	ATG	0.0011402	2.55007e-05	0.00964386	0.012399	0.00911818	2.22122e-16	0.000587381	0.00155959	0.000211018	0.00369943	0.0227991	0.00275977	2.23017e-16	2.33997e-05	3.9356e-05	0.00312041	0.000589974	0.000354155	0.000540116	0.00880727	0.000200025	6.56955e-05	0.00260171	0.000951537	0.000303139	0.000247988	0.0606279	0.000354222	0.00200074	0.00623903	0.000625084	0.00122948	0.000151982	0.00248036	0.000637887	0.00502736	0.000711929	0.000696304	0.0345854	0.00132954	0.00252938	0.00249052	0.00107957	0.0069409	0.00693092	0.00303028	0.00501109
A[T>A]T	T>A	ATT	0.000183032	2.23006e-16	0.00611244	0.00420965	0.00619876	0.00166091	0.00371241	0.00828782	0.0507043	0.0410937	0.024999	0.0188984	0.00666052	0.00284996	3.40484e-06	0.00282037	0.000605973	0.00185081	0.00954204	0.0109966	0.00146018	0.000632957	0.00784515	0.000653682	0.0256117	0.00159992	0.00251115	0.000161101	0.00180066	0.0148977	0.00307041	0.00253894	0.00169979	0.00196029	0.000489913	0.00415781	0.000843916	0.00507222	0.315867	0.00736745	0.00306924	0.00277058	0.00271891	0.0061208	0.0107014	0.0696064	0.00685149
A[T>C]A	T>C	ATA	0.00109019	6.17018e-05	0.0165066	0.00794934	0.0461908	0.00221121	0.000490318	0.00101973	0.000288024	0.00435933	0.00976961	0.0202983	0.000745058	0.00934987	0.00114162	0.0736096	0.00190992	0.0126055	0.00389083	0.241925	9.65122e-05	9.72933e-05	0.00202133	0.00258874	0.0107049	0.0166992	0.0250115	0.000886555	0.00640236	0.0206968	0.0848115	0.00504789	0.000548934	0.00196029	0.000610892	0.0203893	0.000935907	0.0125055	0.00461806	0.0020393	0.0052487	0.0733152	0.00278888	0.0112015	0.0187025	0.0144013	0.0116025
A[T>C]C	T>C	ATC	0.00304054	2.15006e-05	0.00776311	0.000714941	0.0133973	0.00113062	0.000227147	0.00045588	0.000533045	0.0039294	0.0050098	0.0104991	0.00362028	0.000509993	0.000939336	0.0403053	0.000141994	0.00630277	0.00196042	0.012896	0.0127016	0.000251983	0.00209137	0.000593711	0.00455208	0.00999953	0.000899413	0.000178111	0.0021808	0.00949853	0.0261035	0.00184923	0.000440947	0.00229034	0.000457919	0.00739611	0.00070093	0.00375164	0.00122948	0.000820716	0.00168958	0.038408	0.00163934	0.00564073	0.00734098	0.00579053	0.00351076
A[T>C]G	T>C	ATG	0.000106019	1.32004e-05	0.0123049	0.00499959	0.0381924	0.00424232	0.000187121	0.0014996	0.00107009	0.00918859	0.00697972	0.0142988	0.00214017	0.000530993	0.000320456	0.0705092	0.000427981	0.0124054	0.000240051	0.0638802	0.000376047	2.22985e-16	0.00208137	0.00230888	0.0186085	0.00387982	0.00775356	0.000470294	0.00176065	0.0198969	0.0785106	0.00568762	0.000404951	0.0027504	0.000276951	0.00811573	0.00108989	0.0734321	1.94918e-05	0.000919682	0.00383905	0.0168035	0.00216913	0.00964125	0.0155021	0.00804074	0.00856186
A[T>C]T	T>C	ATT	0.00574102	0.000155004	0.0173069	0.00155987	0.0382923	0.000502275	0.000615399	0.00214943	0.00265022	0.0509922	0.0148994	0.0289976	0.00336026	0.000149998	0.00119169	0.0638084	0.000958958	0.00597262	0.000929199	0.135958	0.00779098	0.000543963	0.00424279	0.00173915	0.000103047	0.0255988	0.000755347	0.000261163	0.0024409	0.0144978	0.037205	0.00258892	0.000594928	0.00115017	0.000544903	0.00846555	0.000609939	0.00921403	0.00233902	0.0020293	0.00511874	0.04801	0.0034886	0.0136018	0.0194026	0.0177016	0.00270059
A[T>G]A	T>G	ATA	0.000172031	0.000238007	0.00395158	0.00104991	0.00385923	2.57141e-05	0.000473307	8.43778e-05	0.011901	0.00369943	0.00163993	0.0450963	0.00192015	3.46995e-05	0.00021831	0.00201026	6.13973e-05	0.000212093	0.0004681	0.0111965	0.000851107	0.0014099	0.000721474	0.00232887	1.05048e-05	0.000391982	0.00233107	8.28518e-18	0.00321118	0.00527918	0.00292039	0.00113952	0.00986881	0.00040706	3.89931e-05	0.00367807	0.000385961	0.000979428	0.00281881	0.00304895	0.00108973	0.0217045	0.00114954	0.0038805	0.00723096	0.00753069	0.00120026
A[T>G]C	T>G	ATC	0.000207037	7.46022e-05	0.00260104	0.000158987	0.00259948	0.000204112	0.00024716	0.000931754	0.00105009	0.00265959	0.000667973	0.00692942	0.0012401	5.32993e-05	4.67665e-05	0.000664087	2.2199e-16	0.0029713	0.000415089	0.00440863	0.000700088	0.00447969	0.000858564	0.00188908	2.13098e-05	0.000436979	5.09234e-05	5.4334e-18	0.00140052	0	0.00253034	0.000958598	0.0172979	0.00081712	0.00010998	0.0024787	0.000428957	0.000302132	0.000461806	0.000965666	0.000622846	0.0106022	0.00106957	0.00297039	0.00705094	0.00164015	0.000405088
A[T>G]G	T>G	ATG	0.000268048	2.05006e-06	0.00630252	0.00141988	0.00793841	0.000107059	0.000276179	0.00146961	0.000604051	0.0105984	0.00476981	0.00532956	0.000320025	0.000522993	0.000179255	0.000808106	8.24964e-05	0.000709311	0.00018504	0.00461857	0.000719091	0.000989932	0.00199131	0.00176914	2.69123e-05	0.000186991	0.00295136	5.68356e-18	0.00206076	0.00713889	0.00229031	6.76717e-05	0.00767907	0.000420062	0.000409927	0.00401789	0.00126987	0.000475208	0.000196917	0.00447845	0.000935769	0.0168035	0.00206917	0.007661	0.00806107	0.00270025	0.000637139
A[T>G]T	T>G	ATT	0.00011202	3.76011e-06	0.00397159	0.000215982	0.00482903	0.000386212	0.000309201	0.000732807	2.22019e-16	0.0142978	0.00073997	0.023898	0.00922072	2.21997e-16	0.000285406	0.00128017	0.000319986	0.0111049	0.00363078	0.00795753	0.0125016	0.0690953	0.00184121	0.00161921	5.82266e-05	6.94967e-05	4.18192e-05	7.43465e-18	0.00471173	0	0.0059308	0.000255893	0.114986	0.000810119	0.000793859	0.000782588	6.44936e-18	0.000758331	0.00114952	0.00262909	0.000983757	0.0247051	0.00285885	0.00642083	0.0180024	0.0076107	0.000911198
C[C>A]A	C>A	CCA	0.000312055	0.000208006	0.022509	0.0806933	0.00742851	0.001821	0.000455295	0.0011397	0.000109009	0.0144978	0.0400984	0.0047996	0.00318025	0.000520993	0.00061888	0.00542071	0.00139994	0.0163072	0.041809	0.0103968	0.000295037	0.000270981	0.0740486	0.00131936	0.0376172	2.2199e-16	0.00183084	0.000151095	0.0254094	0.0147977	0.00141019	0.00506788	0.00202975	0.0542079	0.000767864	0.0106944	0.00123988	0.00270118	0.00194918	0.0298897	0.0557862	0.00322067	0.380847	0.0101013	0.0208028	0.00238022	0.0116025
C[C>A]C	C>A	CCC	0.00179032	9.53028e-05	0.0253101	0.0796934	0.00613877	0.00409224	0.000240156	0.00154959	0.00309026	0.00321951	0.0387984	0.00191984	0.000202016	0.00317996	0.000987404	0.00428056	0.000967957	0.0197086	0.00505108	0.0090272	0.00116015	4.10972e-05	0.0196129	0.000766627	0.0989453	0.00259988	0.00443204	0.000630395	0.0349128	0.00781879	0.0015102	0.00222907	0.000108987	0.0369054	0.000387931	0.0115939	0.00491951	0.00191084	3.66846e-05	0.0329886	0.020195	0.000814169	0.0694721	0.00906118	0.014702	0.000919084	0.0328071
C[C>A]G	C>A	CCG	9.32165e-05	2.23006e-16	0.002511	0.024498	0.00345931	0.0016509	2.23145e-16	0.000407893	0.00191016	8.50869e-05	0.00340986	0.00136989	4.64036e-05	8.37988e-05	9.2131e-06	0.00117015	4.32981e-06	0.00138061	6.62142e-05	0.00173946	2.22028e-16	2.22985e-16	0.0120079	0.000235885	0.0074334	0.00197991	0.000136063	0.000130081	0.0160059	0.0012798	0.000362049	0.000265889	2.21973e-16	0.0148022	0.000406928	0.000328827	1.65983e-05	0.000371162	0.000297875	0.00219924	0.00709825	0.000747155	0.0509796	0.00574075	0.00254034	0.000261024	0.00188041
C[C>A]T	C>A	CCT	2.2304e-16	0.000421012	0.0154062	0.0689943	0.0064887	0.00960526	0.000372242	0.00148961	0.0135011	0.000116982	0.0329987	0.00305975	0.0173013	0.00832988	0.000150214	0.00110014	2.2199e-16	0.260114	0.0287061	0.00248923	0.000137017	0.000181988	0.0363239	3.43833e-05	0.252115	0.0190991	0.000110051	0.000580363	0.0171063	0.012598	0.00714096	0.0030987	0.000202975	0.0519076	0.000296947	0.0278853	0.00266973	0.00253111	0.000619739	0.0824715	0.0604851	0.00177037	0.183926	0.00603078	0.014702	0.00265024	0.0211046
C[C>G]A	C>G	CCA	2.41043e-05	2.23006e-16	0.0193077	0.00782935	0.00695861	4.11225e-05	2.23145e-16	0.000457879	0.000206017	0.0013198	0.0049998	0.000892926	4.57035e-05	2.98996e-05	0.000261372	0.00134018	0.00560975	8.55375e-05	8.36179e-05	0.0035489	0.00055307	0.000193987	0.000613403	0.00176914	7.69352e-05	1.96991e-05	0.00105048	0.000174109	0.00261096	0.00719888	0.000364049	0.00472802	1.43983e-05	0.00329048	0.00126977	0.00204892	0.00114989	0.00150066	0.00011895	0.00385867	0.00123969	0.000442092	0.00168932	0.0288037	0.00756101	0.00208019	0.00426093
C[C>G]C	C>G	CCC	7.68136e-05	0.00035101	0.0141056	0.00686943	0.00906819	3.72204e-05	0.000131085	0.000959747	0.00226019	0.000285956	0.00545978	0.00153987	2.23017e-16	2.21997e-16	0.000177252	0.000891117	0.000647971	7.86345e-05	1.70036e-05	0.00453859	0.00023503	4.65968e-05	0.00226149	0.00180912	4.38201e-06	0.000272987	0.000785361	0.00025516	0.00522192	0.00459929	0.000322044	0.00125947	7.54909e-05	0.00634093	0.000792859	0.00185902	0.000823918	0.000410179	0.00011795	0.00629782	0.00136966	0.000313065	0.00125949	0.0377049	0.00935124	0.00120011	0.00662144
C[C>G]G	C>G	CCG	0.000352062	4.87014e-05	0.0015006	0.00339972	0.0024895	8.43462e-05	7.75503e-05	0.000790792	0.000262022	0.0013198	1.04996e-05	0.000436964	2.01016e-05	2.21997e-16	1.1216e-05	0.000173023	0.000487979	1.91084e-05	5.02108e-05	0.00145955	0.000232029	2.22985e-16	0.00358235	4.80766e-05	0.000188086	1.00995e-05	0.00023911	1.86116e-18	0.000945348	0.000823872	4.17056e-05	0.000360849	2.21973e-16	0.00130019	0.000119979	0.000853551	0.000536946	0.000318139	0.00018992	0.000869699	0.000418897	0.000321067	0.000956616	0.0123016	0.00168022	0.000411038	0.000470102
C[C>G]T	C>G	CCT	2.2304e-16	6.36018e-05	0.0223089	0.00681943	0.00952809	1.44079e-05	9.56621e-05	0.000889766	0.00424036	2.21966e-16	0.00548978	0.00302975	3.01023e-05	2.21997e-16	9.65373e-06	0.0015602	0.00639972	0.000178078	8.45181e-05	0.00961702	3.90049e-05	0.000192987	0.00379249	0.00321843	1.01046e-05	0.000172992	0.000320147	0.000227142	0.00471173	0.00019597	0.000625084	0.000267888	2.21973e-16	0.00669098	0.00101982	0.0034182	0.000494951	0.000662289	7.3569e-05	0.0161944	0.00208948	0.000581121	0.00126949	0.0402052	0.0139018	0.00503046	0.00684149
C[C>T]A	C>T	CCA	0.00200035	0.00432012	0.0161064	0.0126989	0.0193961	0.0136075	0.0500325	0.106972	0.00271023	0.0355945	0.00266989	0.0072394	3.68029e-05	0.000150998	0.0040758	0.00659086	1.92992e-05	0.0027312	0.0108023	0.00716778	0.000821104	0.000456969	0.0117077	0.118942	0.0106049	0.00134994	0.00121056	0.0622389	0.00538198	0.0142978	0.00169023	0.0173927	0.000291965	0.00761112	0.10998	0.0411783	0.0168983	0.00459201	0.004748	0.00509824	0.00674833	0.00361075	0.0042383	0.00911118	0.0196026	0.00691063	0.0187041
C[C>T]C	C>T	CCC	0.000270048	0.000170005	0.0202081	0.011499	0.0189962	0.0148081	0.0553359	0.181952	0.0059705	0.0025996	0.00401984	0.00875927	2.23017e-16	8.43988e-05	0.126179	0.000254033	0.00134994	0.00138061	0.0111024	0.00283912	0.00172022	5.8896e-05	0.00676444	0.0919552	0.013006	0.00515976	0.00319147	0.189118	0.00885326	0.00593908	0.00283038	0.00713701	0.000209975	0.00164024	0.102982	0.163914	0.0283972	0.00153067	0.000513784	0.0831712	0.00667835	0.00210044	0.0047281	0.0038605	0.0173023	0.00185017	0.0481105
C[C>T]G	C>T	CCG	0.196035	0.00277008	0.0022409	0.00330973	0.0174965	0.122067	0.00671436	0.0220942	0.00894075	0.00263959	0.00148994	0.00650946	2.23017e-16	0.00369995	0.00092131	4.09054e-05	0.00198991	0.0116051	0.0248053	0.000690786	0.00190024	0.000542963	0.016811	0.0156924	0.0165076	0.00621971	0.000426196	0.0142089	0.00635234	0.0115982	0.00334045	0.00749686	0.00254969	0.0153022	0.016797	0.00819569	0.0111989	0.00588257	0.00944602	0.00266908	0.00532868	0.00327068	0.0034986	0.00757098	0.00236031	0.0101009	0.00192042
C[C>T]T	C>T	CCT	0.000196035	0.00145004	0.0230092	0.0159987	0.0230954	0.0138076	0.0566368	0.125967	0.0206017	0.000137979	0.0144994	0.0110991	0.000103008	0.000594992	0.0651927	0.00338044	0.00144994	0.0013606	0.0156033	0.019294	0.00174022	0.000135991	0.00665437	0.257874	0.0117054	0.000324985	0.00160074	0.156098	0.00429158	0.0135979	0.00165022	0.00714701	0.0033196	0.000673099	0.0461918	0.144924	0.0427957	0.00270118	3.52851e-05	0.0469838	0.00574858	0.00606126	0.00409836	0.00699091	0.0216029	0.00773071	0.0329072
C[T>A]A	T>A	CTA	4.30076e-05	0.000243007	0.00794318	0.0143988	0.00353929	6.66365e-05	0.000177115	0.0011197	0.00347029	0.00160975	0.0189992	0.0047896	2.23017e-16	7.0899e-05	0.000184262	0.000546072	0.000208991	0.000155068	0.000348075	0.003209	0.000434055	9.35936e-05	0.000542356	9.59533e-05	0.000144066	6.18971e-06	0.128059	0.000462289	0.00132049	0.0262959	0.000944128	0.330861	0.000139983	0.00195029	0.000213962	0.0205892	0.000324968	0.000746326	0.02369	0.0525818	0.00125969	0.00157033	0.00089664	0.00494064	0.00109014	0.00362033	0.0126027
C[T>A]C	T>A	CTC	0.00039307	0.000244007	0.0178071	0.012199	0.00518896	0.000551302	0.000261169	0.000957748	0.0134011	8.12875e-05	0.0291988	0.00312974	2.23017e-16	0.000105999	0.000212302	0.00560073	0.000341985	0.00295129	0.000244052	0.00569823	0.0405051	0.00223985	0.00306201	0.000402804	0.00648297	0.000687968	0.0551253	4.4728e-18	0.00187069	0.0157976	0.0014502	0.00280882	0.00134984	0.00141021	0.000776862	0.0210889	0.000649935	0.000992434	0.000408828	0.0329886	0.00145964	0.00116024	0.00201919	0.00644084	0.00762101	0.00319029	0.00172037
C[T>A]G	T>A	CTG	0.000324057	0.000149004	0.0132053	0.0324973	0.005009	0.000115063	0.000112073	0.000882767	0.000961081	0.00119982	0.0275989	0.00530956	2.23017e-16	2.21997e-16	0.000305434	0.00141018	0.00022599	0.000317139	8.20176e-05	0.00102968	0.0124016	0.000716951	0.00321211	0.000293857	0.000123056	0.000124994	0.168077	0.000132083	0.00503185	0.0628903	0.00114015	0.00439816	0.000805902	0.00198029	0.000586896	0.0186902	0.00140986	0.000479209	0.00116951	0.0581799	0.00213947	0.00160033	0.00177929	0.00680088	0.00346046	0.00312029	0.0149032
C[T>A]T	T>A	CTT	0.000260046	2.23006e-16	0.0127051	0.011799	0.00429914	0.000179098	0.000371241	0.00011197	0.0487041	0.00114982	0.0417983	0.00443963	0.000376029	0.000233997	0.000162231	0.0015002	0.000522977	0.00138061	0.00105022	0.00652797	0.0723091	0.00778947	0.00226149	0.000217894	0.000102047	2.2199e-16	0.0603277	0.000375235	0.00480177	0.0365943	0.000642087	0.00542773	0.00102988	0.00198029	0.000611891	0.0309837	0.000662934	0.00112049	0.000267887	0.0663771	0.00195952	0.00206043	0.00235905	0.00827108	0.00928123	0.00901083	0.00757165
C[T>C]A	T>C	CTA	2.2304e-16	0.000302009	0.00883353	0.00517957	0.0132973	0.00166091	0.000451293	0.0015296	0.00757064	0.0101984	0.0023899	0.0136989	0.000122009	0.00131998	0.000328467	0.0454059	4.73979e-05	0.00316139	0.000750161	0.0106967	0.0111014	0.000646956	0.000386254	0.00045178	0.0117054	0.0114995	0.0067431	6.8643e-18	0.00227084	0.0090286	0.052007	0.00489795	0.00131984	0.00118017	0.00126977	0.00814572	0.000592941	0.0151066	0.00059375	0.00132954	0.00149963	0.0500104	0.00194922	0.00734095	0.0109014	0.0103009	0.00354077
C[T>C]C	T>C	CTC	0.00250044	2.85008e-05	0.0145058	0.0023598	0.0103979	0.00103056	0.000259168	0.000839779	0.0035803	8.88864e-05	0.00699972	0.0152987	4.12032e-05	0.000123998	0.000714015	0.0497065	0.000121995	0.00534234	0.00215046	0.00316902	0.173022	0.00645956	0.00246162	8.13604e-05	0.00483221	0.00281987	0.00134062	4.4728e-18	0.00224082	0.0107983	0.0312042	0.0057176	0.00261968	0.00184027	0.00137976	0.00990479	0.000926907	0.0301132	4.0383e-05	0.0020193	0.00187954	0.0218045	0.00231907	0.00791103	0.00987131	0.00525048	0.00313068
C[T>C]G	T>C	CTG	0.000360064	2.23006e-16	0.010104	0.00549954	0.0207958	0.00532292	0.000104068	0.000729808	0.00217018	0.000934856	0.00125995	0.0153987	0.00105008	2.52996e-05	0.000131187	0.0374049	2.2199e-16	0.00447196	0.0013903	0.00960702	0.087311	0.00391973	0.00162107	0.000497758	0.0261119	0.0143993	0.00203093	0.000389244	0.00422155	0.0133979	0.0787106	0.00565763	0.0024897	0.00391057	0.00126977	0.00445766	0.00183982	0.0400175	0.000810659	0.00155946	0.00184954	0.00995207	0.00253898	0.00777101	0.0105014	0.00557051	0.00356077
C[T>C]T	T>C	CTT	4.26076e-05	0.000186005	0.0158063	0.00255979	0.014897	0.0012707	0.00182118	0.00572849	0.0431036	0.0396939	0.00645974	0.0328973	2.44019e-06	0.000814989	8.46203e-05	0.045906	0.000111995	0.0020609	0.00175037	0.0154952	0.426054	0.0182987	0.00256168	0.00039081	0.00690316	0.021699	0.000536246	4.71295e-05	0.00363134	0.00895861	0.0555075	0.00389837	0.000366956	0.00178026	0.00409927	0.0137927	0.00108989	0.00307134	0.00158933	0.0031789	0.00215947	0.0504105	0.00426829	0.00859112	0.0136018	0.00787072	0.0032407
C[T>G]A	T>G	CTA	3.55063e-05	0.000153004	0.00437175	0.000869928	0.00258948	4.95271e-05	8.42547e-05	0.000358905	0.00328028	0.00147977	0.00121995	0.0259978	0.000155012	0.000226997	2.22316e-16	0.000893117	4.13982e-05	4.85213e-05	0.000206044	0.00395877	0.000310039	0.00204986	0.000111073	0.000713653	0.000963441	4.3498e-06	0.00491226	6.85429e-18	0.00143053	0	0.00142019	0	0.0145982	0.000781114	0.000197965	0.00196896	5.80942e-05	0.000728318	0.00105955	0.00370872	0.000477882	0.00260054	0.000982606	0.00530069	0.00335045	0.00347032	0.000870189
C[T>G]C	T>G	CTC	0.000212038	0.000155004	0.00704282	0.000440963	0.00460908	0.00078443	0.000172112	0.000791791	0.00558047	4.97924e-05	0.00194992	0.00740939	2.23017e-16	0.00114998	2.22316e-16	0.00114015	2.81988e-06	0.00121053	0.000157034	0.00107966	0.00104013	0.0313978	0.00199131	0.00208898	0.00160073	5.43974e-05	0.000880405	0.000148093	0.000880324	0.00288955	0.00494067	0.00038084	0.0220973	5.69083e-06	0.000214962	0.00142925	0.000449955	0.000949415	2.21907e-16	0.000517821	0.00056586	0.0023805	0.00140943	0.00739096	0.00567075	0.00241022	0.000753164
C[T>G]G	T>G	CTG	0.000128023	0.000121003	0.0107043	0.00378969	0.00612877	0.000924507	2.23145e-16	0.00128966	0.0011901	2.5796e-05	0.00469981	0.0141988	5.35042e-05	0.000478993	2.22316e-16	0.000593078	2.2199e-16	0.000435191	0.000272058	0.00223931	1.94024e-06	0.0136991	0.00293193	0.00132935	0.00271124	2.00991e-05	0.00803369	6.52408e-05	0.00304112	0.0117982	0.00556075	0.000402831	0.0154981	0.000332049	7.84861e-05	0.00149921	0.00108989	0.00107047	0.000435816	0.0063578	0.000886781	0.00377078	0.00158936	0.00983128	0.00559074	0.00304028	0.00568124
C[T>G]T	T>G	CTT	0.00017103	0.000203006	0.00703281	0.0011999	0.00729854	0.00130071	2.65172e-05	3.67903e-06	0.00340029	0.000155976	0.000573977	0.0564953	0.0013001	0.00522993	0.000133189	0.000344045	5.54976e-05	0.000962422	0.00249053	0.00253921	0.00531067	0.549962	0.00414272	0.00219893	0.00511234	0.000184991	0.00119055	0.000247155	0.00471173	0.00854867	0.00780105	0.0014394	0.100988	0.000767112	0.000264953	0.000948501	0.000675932	0.000192084	6.54724e-07	0.00270906	0.00106974	0.00411086	0.00687724	0.00494064	0.0131017	0.010501	0.00348076
G[C>A]A	C>A	GCA	0.00158028	8.62025e-05	0.00713285	0.0315974	0.010198	0.000427234	4.06264e-05	0.000745803	0.00105009	0.000167974	0.024199	0.00771936	0.00121009	0.00073099	0.000165235	0.00198026	0.000948958	0.00208091	0.00229049	0.00860733	0.00178022	0.000997932	0.109072	0.000813604	0.0108049	0.0021399	0.00223103	0.000337211	0.0622229	0.0134979	0.000496067	0.0107955	0.000155981	0.0971142	0.000942833	0.0130931	0.00450955	0.00441193	0.00280882	0.00986659	0.0676833	0.00204042	0.0119952	0.00688089	0.0142019	0.00309028	0.00771168
G[C>A]C	C>A	GCC	0.00033906	2.23006e-16	0.0109044	0.0347971	0.00764847	0.000913501	0.00013809	0.000214943	0.000742062	2.21966e-16	0.0261989	0.00667945	0.000441034	0.00254996	0.000405577	0.000417055	0.00045098	0.0224098	0.00249053	0.00424868	0.00128016	2.77981e-06	0.0173114	0.000271868	0.00565259	0.00706967	0.0017308	0.000541339	0.128047	0.006469	0.00066609	0.0123948	0.00101988	0.0903132	0.000493912	0.0214887	0.00361964	0.000968423	0.000467803	0.0501827	0.0191953	0.000629131	0.00627748	0.0069509	0.0102014	0.000723066	0.0268058
G[C>A]G	C>A	GCG	0.000587104	1.39004e-05	0.00143057	0.0152987	0.00233953	0.000357196	4.25276e-05	7.28808e-05	2.22019e-16	1.81972e-05	0.00273989	0.000170986	1.05008e-05	8.51988e-05	1.39198e-05	0.000447059	0.000163993	0.00111049	0.000404087	0.00135958	0.000106013	9.23937e-05	0.00756497	0.0002049	0.00157072	0.00168992	0.000515237	0.000119075	0.0659243	0.000657898	0.000129017	0.00162932	3.94952e-05	0.0230034	2.21961e-16	0.000971489	0.000876912	0.00034215	0.000226904	0.000506825	0.00482881	0.000506105	0.00136945	0.00453059	0.00255034	0.00022002	0.00106023
G[C>A]T	C>A	GCT	2.2304e-16	5.12015e-05	0.010004	0.0211982	0.00681864	0.00123067	2.23145e-16	0.000146961	0.000363031	7.39886e-05	0.0268989	0.00855929	0.0111009	0.00279996	2.22316e-16	2.75036e-05	6.14973e-05	0.126055	0.0182039	0.0057982	4.70059e-05	0.000533963	0.062341	0.000272867	0.00249114	0.00889958	0.000551253	3.09193e-05	0.05442	0.0104984	0.00081711	0.0074069	0.000157981	0.0846124	0.000861847	0.00350815	0.00326967	0.00319139	1.34943e-05	0.0228921	0.068983	0.00129027	0.00908636	0.00589077	0.0108014	0.00195018	0.0181039
G[C>G]A	C>G	GCA	9.5917e-06	6.54019e-05	0.0127051	0.00528956	0.00467906	1.94106e-05	1.96127e-05	5.10865e-05	0.000182015	0.00019597	0.0025799	0.00135989	1.50012e-05	1.71998e-05	4.67665e-05	0.000564074	0.00149993	2.22097e-16	0.000994213	0.00104967	0.000878111	5.98959e-05	0.000635417	0.00130936	0.000669306	0.000387982	0.00140064	4.32271e-18	0.002721	0.00416935	0.000395053	0.00141941	0.000182978	0.00227033	0.000514909	0.00182904	0.000875912	0.000771337	3.33859e-05	0.00337883	0.000885781	0.00132027	0.00119952	0.0240031	0.00506067	0.00204019	0.00240052
G[C>G]C	C>G	GCC	0.000164029	0.000261008	0.00863345	0.00574952	0.00507898	0.000685376	3.32216e-05	0.000451881	0.00047304	2.21966e-16	0.0023899	0.00282977	8.31065e-05	0.000135998	0.000114162	0.000289038	0.000478979	4.3319e-05	0.00060813	0.00308904	0.000835105	5.54962e-05	0.00134088	0.00128937	0.00286131	0.00141993	0.000930428	0.00012708	0.00579213	0.00238963	0.000579078	0.00134943	2.21973e-16	0.00164024	0.000255955	0.00750605	0.00089991	0.000776339	0.000192919	0.0213926	0.00107973	0.000938195	0.00107957	0.0213028	0.00537071	0.00269025	0.00142031
G[C>G]G	C>G	GCG	0.000166029	2.23006e-16	0.00242097	0.00329973	0.0015097	2.22122e-16	4.51293e-05	0.000336911	0.000180015	0.000544916	0.00048798	0.000520957	2.23017e-16	2.21997e-16	3.24461e-06	9.54125e-05	0.000240989	2.22097e-16	1.01022e-05	8.12748e-05	2.3703e-05	2.22985e-16	0.00063942	0.00059671	0.000692317	0.000116995	0.000211097	1.83115e-18	0.00314116	0.000417935	7.381e-05	0	2.21973e-16	6.88101e-06	0.000116979	0.00045676	6.85931e-05	4.66204e-05	2.21907e-16	0.000590796	0.000171958	0.00057712	0.00101959	0.00986128	0.00119016	0.000156014	0.000223048
G[C>G]T	C>G	GCT	2.2304e-16	0.000134004	0.0147059	0.00303975	0.00671866	0.000321176	4.20273e-05	0.000276927	0.00128011	0.000881865	0.0048598	0.00856929	3.54027e-05	0.000112998	0.000186265	0.000504066	0.00269988	8.03352e-05	0.000451097	0.003229	0.000787099	2.22985e-16	0.00123081	0.000319844	0.00302138	0.00020699	0.000455209	4.04253e-18	0.00338124	0.00198969	0.000305041	0.00455809	2.21973e-16	0.00321047	0.000398929	0.00335823	0.000227977	0.000931407	2.68887e-05	0.00873698	0.00104974	0.00127026	0.000916632	0.0324042	0.00698093	0.00356033	0.0027706
G[C>T]A	C>T	GCA	0.00444079	2.23006e-16	0.0164066	0.00408966	0.0193961	0.0936513	8.49551e-05	0.000854775	0.000157013	0.000364944	0.000275989	0.00697942	4.22033e-05	0.000362995	0.0197281	0.00448059	0.00717968	0.0171075	0.0737158	0.00649798	0.00164021	6.10958e-05	0.00968636	0.0609703	0.0422193	0.00931956	0.00238109	0.0537336	0.029911	0.00999845	0.00275037	0.0141941	0.00324961	0.0104015	0.0496912	0.00679643	0.0225977	0.00535234	0.000232902	0.00728748	0.00371908	0.00255053	0.00236905	0.00803104	0.0143019	0.00601055	0.0336073
G[C>T]C	C>T	GCC	9.28165e-05	1.29004e-07	0.0134054	0.00445963	0.0215957	0.111061	0.0117076	0.0262931	9.5108e-06	0.000180972	0.00024499	0.00652946	0.012501	0.0150998	0.115164	0.00182024	0.000920959	0.00816358	0.129028	0.00528836	2.22028e-16	0.000156989	0.00817537	0.0396807	0.0532244	0.0195991	0.00187086	0.154096	0.0437161	0.00694892	0.00545074	0.0200916	0.000187977	0.00796117	0.0609892	0.011394	0.0378962	0.00514225	2.21907e-16	0.0177938	0.00339916	0.00231048	0.00295881	0.00450059	0.0116015	0.00864079	0.152033
G[C>T]G	C>T	GCG	0.218039	2.23006e-16	0.000528211	0.00048196	0.0122975	0.178098	5.52358e-06	0.000175954	3.43029e-05	0.000156976	0.00190992	0.0047596	0.0149012	0.0125998	0.00178254	7.46098e-05	0.000177992	1.92084e-05	0.277059	0.00116964	0.0016102	0.000854941	0.0148097	0.00320844	0.0205094	4.3398e-05	2.22102e-16	0.0123077	0.0254094	0.0104984	0.0066809	0.00936608	0.000214974	0.0183027	0.00523907	0.00196896	0.010399	0.00584255	0.016693	0.00252913	0.00569859	0.0043209	0.0044782	0.00548071	3.93052e-18	0.0171016	0.00455099
G[C>T]T	C>T	GCT	3.84068e-05	5.04015e-05	0.0113045	0.00380968	0.0185963	0.0744408	0.0161105	0.00538858	0.000758064	0.0420935	0.00460981	0.0106991	0.013501	0.0318996	0.0696991	0.00267035	0.00126994	0.0105046	0.0772165	0.00671792	6.60083e-05	2.22985e-16	0.0066944	0.108947	0.0331152	0.00804962	0.00176081	0.107067	0.0203075	0.00981848	0.00498067	0.00758682	0.000101988	0.00512075	0.0176969	0.005697	0.0531947	0.00393172	0.000516782	0.00602792	0.0036291	0.00232048	0.00319872	0.00861112	0.0127017	0.00841077	0.0865188
G[T>A]A	T>A	GTA	8.12144e-05	2.23006e-16	0.00706283	0.00921923	0.00366927	5.1028e-05	0.00040126	0.000525861	0.00173015	2.36964e-05	0.0127995	0.00264978	3.31026e-06	2.21997e-16	1.54219e-06	0.000826108	6.6997e-06	5.77253e-05	0.000511109	0.000939708	6.46082e-05	9.72933e-05	0.00160105	0.000188908	5.56255e-05	0.00116995	0.0537247	6.26392e-18	0.00157058	0.0361944	0.000783106	0.109954	0.000115986	0.0034305	0.000328942	0.001899	0.00878912	0.000810354	0.018992	0.000716752	0.000879783	0.00115024	0.000892642	0.00496064	0.00265035	0.00233021	0.0120026
G[T>A]C	T>A	GTC	0.000129023	0.000131004	0.00748299	0.0035997	0.00290942	0.000489268	0.000224145	0.000255933	0.00227019	0.000111983	0.0134995	0.00211982	2.23017e-16	0.000122998	0.000375534	0.00181024	0.000129994	0.0027312	0.000589126	0.000607811	0.00340043	0.000346976	0.00195128	7.77622e-05	0.00256117	0.00325985	0.0102047	0.000140088	0.00235087	0.00584909	0.00115016	2.34902e-05	0.000117986	0.000789116	0.000181968	0.00290847	0.00821918	0.000362158	0.00241898	0.00555808	0.000630844	0.000774161	0.00111955	0.00352046	0.00343046	0.00229021	0.0018404
G[T>A]G	T>A	GTG	0.000246044	6.38018e-05	0.0116046	0.0130989	0.00410918	0.000195107	0.000290188	0.000655827	2.22019e-16	0.00134979	0.0155994	0.000787935	7.30057e-05	2.21997e-16	0.000119169	0.00251033	4.69979e-05	0.000120053	0.00018704	0.00554828	0.000695088	0.000240983	0.0018312	0.000485764	0.00213098	0.000741965	0.0375172	4.68293e-18	0.00249092	0.0381941	0.000608082	0.00156934	7.16913e-05	0.00366054	9.85825e-05	0.00576697	0.0130987	0.000827362	0.00652725	0.00111961	0.00116971	0.00108022	0.00120951	0.00667087	0.00441059	0.00143013	0.00777169
G[T>A]T	T>A	GTT	0.000258046	6.28018e-05	0.0123049	0.00551954	0.00321936	0.000248136	0.000306199	5.58853e-05	0.0203017	0.00875866	0.0280989	0.00255979	0.000426033	0.000107998	0.000164234	0.00091512	0.000357984	0.000857376	0.00084018	0.0009657	0.00480061	0.00157989	0.00346227	0.000282862	0.00430197	0.000936956	0.00932429	5.78362e-18	0.00131048	0.0201969	0.000834113	0	0.000323961	0.00107016	0.000190966	0.000788585	0.00615938	0.00176077	0.00747685	0.00285901	0.00111972	0.00168035	0.00183926	0.00409053	0.00577077	0.00452041	0.00325071
G[T>C]A	T>C	GTA	0.00105019	2.23006e-16	0.00998399	0.00289976	0.0140972	0.00257141	0.000101066	0.00026593	2.22019e-16	0.000799877	0.00259989	0.00951921	0.00220017	0.0146998	0.000810152	0.0711093	0.000286987	0.0110048	0.0129028	0.00205936	0.000123016	5.94959e-05	0.000708465	0.000953536	0.00276126	0.22299	0.000721332	0.000218137	0.00370136	0.0174973	0.0835113	0.004778	0.000490941	0.00108016	0.000934834	0.00452762	0.00913909	0.0122053	0.000108954	0.000564805	0.00233942	0.0307064	0.00169932	0.00747097	0.0060108	0.00606056	0.00582127
G[T>C]C	T>C	GTC	0.00190034	2.74008e-05	0.00564226	0.0011799	0.00793841	0.00111061	7.41481e-05	2.21942e-16	0.000423036	0.00231964	0.00261989	0.00977919	0.00628049	0.00532993	0.000861225	0.030404	0.000181992	0.00654287	0.0116025	0.00118963	0.0149019	0.0014999	0.00226149	0.00037082	0.00226103	0.0662969	0.00124057	0.000418262	0.00365134	0.00404937	0.0248034	0.00195918	0.000586929	0.00359053	0.000554902	0.00656655	0.00766923	0.00794347	0.000645728	0.0020293	0.00139965	0.0182038	0.00215913	0.0068909	0.00458061	0.00374034	0.00331072
G[T>C]G	T>C	GTG	0.00117021	0.000107003	0.0109044	0.0023698	0.014997	0.00245134	7.25471e-05	0.000528861	0.000232019	0.00256961	0.00280989	0.00630948	2.23017e-16	0.00137998	0.000561799	0.0415054	0.000194991	0.0110048	0.00595127	0.00427867	0.00357045	0.00100993	0.00398262	0.000952536	0.00406186	0.116995	0.000581267	4.68293e-18	0.00267098	0.0133979	0.0712096	0.00122948	0.000730912	0.00299044	0.000500911	0.0051273	0.00961904	0.20709	0.000439815	0.000190934	0.00183955	0.00983205	0.00186925	0.00574075	0.00565075	0.00351032	0.0032107
G[T>C]T	T>C	GTT	7.13127e-05	1.25004e-05	0.0102041	0.000754937	0.0136973	0.000906497	0.000811527	0.0068482	0.00707059	0.317951	0.00628975	0.00985918	0.00529041	0.0114998	0.000237338	0.0463061	2.2199e-16	0.0112049	0.00586125	0.00239926	0.00524066	0.0014699	0.00315207	0.00235885	0.000928425	0.132994	0.000834383	0.0007995	0.00399147	0.0141978	0.0552075	0.00374843	0.000850897	0.00155023	0.000444921	0.00468753	0.0128987	0.00971425	2.21907e-16	0.000420855	0.00264935	0.0400083	0.00304878	0.00751098	0.00731097	0.00389036	0.00239052
G[T>G]A	T>G	GTA	2.2304e-16	0.000209006	0.00442177	0.00059795	0.0025195	4.35238e-05	9.06588e-05	0.000322915	0.00248021	7.47885e-05	0.00130995	0.00829931	0.000204016	0.000480993	9.58363e-05	0.000412054	8.76961e-05	7.79342e-05	0.000203043	0.00090172	0.000495063	0.000280981	0.000870572	0.000635691	2.22102e-16	0.000285987	0.00159073	6.26392e-18	0.00107039	0.00554914	0.00137019	0	0.00115986	4.49066e-05	0.000187967	0.00030384	0.00114989	0.000581254	0.000364846	0.00175939	0.000184954	0.0118025	0.000503798	0.00333043	0.00249033	0.00180016	0.00114025
G[T>G]C	T>G	GTC	2.2304e-16	0.000133004	0.00234094	0.000252979	0.00170966	0.000213117	0.000121079	0.000320915	0.00166014	2.22966e-05	0.000655973	0.00584951	0.000833065	0.000941987	2.22316e-16	0.000213028	2.2199e-16	0.00210092	0.000580124	0.000900721	0.000204026	0.00624957	3.70243e-05	0.000702658	6.65304e-05	0.000532975	0.000236109	8.69544e-05	0.00153056	0	0.00121016	5.07787e-05	0.00192977	9.17134e-05	0.000352937	0.000871542	0.000739926	0.000637278	2.21907e-16	0.00506825	0.000312923	0.00686143	0.000938624	0.00580075	0.0022403	0.000950087	7.05153e-05
G[T>G]G	T>G	GTG	0.000348062	3.71011e-05	0.0109044	0.0024298	0.00529894	0.00027415	0.000325211	0.00240937	0.00603051	0.00379942	0.00396984	0.00396967	2.23017e-16	0.00172998	0.000130185	0.000496065	0.000425981	0.000781343	0.000347074	0.000674791	0.000835105	0.0014799	0.00583383	0.000509752	8.70398e-05	0.00021299	0.000450207	0.000157098	0.00313115	0.00868865	0.00235032	0.00473802	0.00312962	0.000770113	0.00137976	0.00254866	0.0030097	0.00542237	5.64762e-05	0.0040386	0.00152962	0.00983205	0.00215913	0.007721	0.00445059	0.00120011	0.000410089
G[T>G]T	T>G	GTT	1.46026e-05	2.23006e-16	0.00583233	0.000251979	0.00234953	0.000787431	0.000835542	0.00182952	0.00675057	0.00683895	0.00128995	0.0193984	0.00221017	0.00515993	0.000154219	0.000165022	2.88987e-06	0.00225099	0.0013903	0.00238926	0.00724091	0.113992	0.00214141	0.000340834	0.00356163	0.00258988	1.9609e-05	5.78362e-18	0.00268099	0.00276957	0.00605082	0.00229904	0.0205975	0.00115017	0.000159972	0.00280852	0.000784922	0.000451197	0.000416824	0.00334884	0.000488879	0.0171036	0.00333866	0.00594077	0.00548073	0.00347032	0.0009202
T[C>A]A	C>A	TCA	6.58117e-05	0.000639018	0.00841337	0.0397967	0.00785843	0.000356195	0.000390253	0.00289924	0.00252021	0.0113983	0.0297988	0.0169986	0.0940073	0.000445994	0.000180256	0.00348046	0.0789965	0.000347152	0.0172037	0.0107966	0.000190024	1.23991e-05	0.0738485	0.00137933	0.00171078	0.00145993	0.00078436	0.00213133	0.029811	0.00693892	0.000938127	0.00707704	0.0142983	0.0452066	0.000695877	0.00185902	0.00972903	0.0119052	0.0042682	0.00526818	0.140965	0.00200042	0.0176929	0.00598078	0.0260035	0.0033103	0.00510111
T[C>A]C	C>A	TCC	0.00253045	0.000170005	0.0168067	0.0468961	0.00916817	0.000498273	0.000636413	0.00351907	0.0142012	0.00775881	0.025099	0.0024598	0.00997077	0.00379995	0.000939336	0.00288038	0.0293987	0.0243107	0.00581124	0.00586818	2.59033e-05	2.22985e-16	0.0436287	0.00112945	0.00337154	0.000235989	0.0017408	0.000664416	0.0519191	0.0101984	0.000630085	0.00626737	0.000451945	0.041106	0.000242957	0.00937507	0.00928907	0.00511223	0.00121949	0.023092	0.0771809	0.00159033	0.0114954	0.00786102	0.0210028	0.00172016	0.0540117
T[C>A]G	C>A	TCG	2.2304e-16	8.53025e-05	0.00141056	0.0108991	0.00229954	0.00020011	3.44223e-05	0.000299921	2.22019e-16	2.21966e-16	0.00189992	0.000444963	0.00116009	0.000572992	2.22316e-16	0.000505066	0.0120995	7.08311e-06	7.69165e-05	0.00148954	2.22028e-16	9.50935e-05	0.0127083	0.000284861	2.22102e-16	6.82968e-05	2.22102e-16	9.12571e-05	0.0097936	0	0.000123017	0.00144939	0.000128984	0.0174025	8.25853e-05	0.000954498	0.00237976	0.0013706	2.21907e-16	9.46673e-05	0.0146964	0.00112023	0.00237905	0.00301039	0.00317042	0.000207019	0.000904197
T[C>A]T	C>A	TCT	5.88104e-06	0.000440013	0.00997399	0.0412966	0.0126975	0.00074741	0.000613398	0.00140963	0.00373031	0.000190971	0.0318987	0.0272977	0.670052	0.0815989	4.73674e-05	0.00235031	0.0354984	0.151066	0.00805172	0.00924713	0.000288036	0.00256982	0.12208	0.00137933	0.000904414	2.2199e-16	0.000396182	0.00024015	0.0228084	0.0245962	0.00140019	0.00980589	0.000556933	0.041106	0.000664882	0.00448764	0.00963904	0.0128056	3.19865e-05	0.0152947	0.207949	0.00244051	0.0277889	0.00655085	0.0241032	0.00590054	0.0273059
T[C>G]A	C>G	TCA	2.2304e-16	2.23006e-16	0.0133053	0.0035797	0.00780844	4.97272e-05	2.23145e-16	0.000253933	0.00194016	0.00373943	0.00146994	0.00268978	5.55043e-05	2.21997e-16	1.56222e-05	0.000969127	0.316986	1.97086e-05	0.000214046	0.00250922	0.00375047	0.000159989	0.00214141	0.00174915	0.000129059	0.000653969	0.00356164	0.000211132	0.00375138	0.00979848	0.00131018	0.0028688	0.000114986	0.000107016	0.000126977	0.000395792	4.70953e-18	0.0130057	6.1774e-07	0.00662771	0.00397902	0.00179037	0.00265893	0.0347045	0.0125017	0.0199018	0.000559122
T[C>G]C	C>G	TCC	0.000203036	9.87029e-05	0.0203081	0.00594951	0.00759848	0.000113062	5.09331e-05	0.00161957	0.00461039	0.00058791	0.00133995	0.00199983	2.23017e-16	2.21997e-16	0.000224319	0.0015502	0.0634972	0.000150066	6.12131e-05	0.00522838	0.000723091	6.17958e-05	0.00464305	0.00311848	2.82129e-05	0.00063097	0.0015207	0.000266167	0.00558205	0.00326949	0.000745101	0.0031087	0.000135984	0.006831	0.000985825	0.00291846	0.00109989	0.0025111	0.000139941	0.00562805	0.0024094	0.00111023	0.00217913	0.0367048	0.0141019	0.0142013	0.00187041
T[C>G]G	C>G	TCG	6.94123e-05	4.12012e-05	0.000520208	0.00182985	0.00170966	1.95107e-06	6.35412e-06	0.000363904	8.75074e-06	0.000872866	7.81968e-05	0.000403966	2.23017e-16	2.21997e-16	2.22316e-16	0.000214028	0.0137994	1.8308e-05	5.84125e-05	0.000438864	0.000380048	1.54989e-05	0.000899591	0.000440785	0.000124057	6.26971e-05	0.000381175	2.5616e-18	0.0013505	0.00205968	9.41127e-05	1.27946e-05	2.4597e-05	0.000897131	0.000105981	0.000415781	0.0009969	8.04352e-05	2.21907e-16	0.000154946	0.000301925	0.000860179	0.00109956	0.00962125	0.00174023	0.00193018	0.000207045
T[C>G]T	C>G	TCT	0.00156028	0.00118003	0.0235094	0.00337972	0.0124975	0.00012807	0.000281182	0.000713812	0.012301	8.52869e-05	0.00024899	0.00562953	5.45042e-05	4.33994e-05	0.000185263	0.0030504	0.368984	0.000321141	0.000174037	0.0284912	0.000283036	0.0014999	0.00318209	0.00160922	0.00112051	0.000686968	0.000388178	0.000466292	0.0040715	0.0163975	0.0022103	0.00212911	0.000142983	0.000336049	0.000108981	0.00423777	0.000691931	0.0201088	0.0021491	0.0211927	0.00758813	0.00255053	0.00394842	0.0507066	0.0237032	0.0446041	0.000381083
T[C>T]A	C>T	TCA	0.0011102	0.536015	0.0057623	0.00373969	0.0202959	0.0120066	0.238155	0.00660826	0.0173015	0.000206968	0.0050398	0.00426965	0.000366028	0.00272996	0.00979393	0.00552072	0.00692969	0.00354155	0.0265057	0.00635803	0.000532067	0.000107993	0.0114075	0.0438786	0.00807369	0.00359983	0.00159073	0.0153096	0.00240088	0.0110983	0.00329044	0.0187921	0.00483941	0.00639094	0.0979826	0.00747607	0.0247975	0.0147064	0.00185922	0.00295898	0.0106974	0.00402084	0.00644741	0.0038805	0.030004	0.0117011	0.00482105
T[C>T]C	C>T	TCC	3.73066e-05	0.0973028	0.0133053	0.00698942	0.0229954	0.0105058	0.331215	0.210944	0.0137012	0.00564913	0.00025199	0.00732939	0.00276021	0.0484993	0.158225	0.00264035	0.0044798	0.00013706	0.00956205	0.00367886	9.06114e-05	0.000603959	0.0114075	0.0249878	0.00919421	8.06962e-05	0.00132061	0.0436273	0.0122045	0.006449	0.00253034	0.00798665	0.0041295	3.61053e-18	0.133976	0.0245871	0.0386961	0.00317139	0.000288878	0.0125956	0.00685831	0.00250052	0.0072271	0.00528069	0.0231031	0.00647059	0.0327071
T[C>T]G	C>T	TCG	0.11002	0.0442013	0.000989396	0.000280977	0.0158968	0.0520285	0.0741481	0.0573849	4.64039e-05	0.00174973	4.16983e-05	0.00325973	0.00279022	0.436994	2.94419e-07	8.85116e-05	0.00118995	0.00532234	0.0212045	0.00301906	0.000177022	6.23957e-05	0.0118078	0.0043179	0.00264121	0.000316985	3.77173e-05	0.0028718	0.00269099	0.0140978	0.00263036	0.00460807	0.00173979	0.0144021	0.0146974	0.00840558	0.00984902	0.00385168	0.000299874	0.000764736	0.00388904	0.00343071	0.00346861	0.00486063	0.00212028	0.00492045	0.000364079
T[C>T]T	C>T	TCT	2.2304e-16	0.300009	0.00817327	0.0072194	0.0209958	0.00699383	0.107069	0.101973	0.00232019	0.0499923	0.00526979	0.00545955	0.0228018	0.127998	0.119169	0.0061208	0.00141994	0.000359158	0.00174037	0.0220931	0.000348044	0.000894939	0.00375247	0.0628694	5.00229e-05	7.30966e-05	2.22102e-16	0.0263165	0.00471173	0.0123981	0.00213029	0.011895	0.00198976	0.00428063	0.0524907	0.0194897	0.0669933	0.00904395	0.00080766	0.00803722	0.00832794	0.00584121	0.00657736	0.00423055	0.022403	0.0115011	0.0151033
T[T>A]A	T>A	TTA	0.00672119	0.000422012	0.00651261	0.00887926	0.00630874	0.000454249	0.000356231	0.00323915	0.0154013	0.0166974	0.0114995	0.0259978	0.00204016	0.00305996	0.000186265	0.00375049	0.000295987	0.000200088	0.00109023	0.0122962	0.000119015	0.00118992	0.0108071	0.00049376	0.0120055	0.000256988	0.071833	7.77487e-18	0.00412152	0.0217966	0.00113015	0.0527779	0.000187977	0.000764112	0.00028195	0.00669648	0.000511949	0.00410179	0.271886	0.00429851	0.00245939	0.00245051	0.00243902	0.00669087	0.00713095	0.0806074	0.00850185
T[T>A]C	T>A	TTC	2.2304e-16	0.000192006	0.0105042	0.00430964	0.00413917	0.000114063	0.000389253	0.00223941	0.0342029	0.00122981	0.0194992	0.00184985	0.000360028	0.000664991	0.000202288	0.00645085	0.00023199	0.00173076	0.000157034	0.00466855	0.00570072	0.000241983	0.00273179	0.000474769	0.000318146	0.000794963	0.0236109	5.2733e-18	0.0032712	0.00340947	0.00126017	4.70803e-05	0.00124985	0.00193028	0.000240957	0.00374803	0.00244976	0.000217095	2.21907e-16	0.00529817	0.00101975	0.00113024	0.000927628	0.00369048	0.0103014	0.0143013	0.00226049
T[T>A]G	T>A	TTG	2.8005e-05	5.01014e-05	0.00671269	0.00953921	0.00478904	2.95162e-05	2.23145e-16	0.00169955	0.012201	0.00559914	0.0128995	0.0166986	0.000693054	7.0599e-05	0.000201286	0.00277036	0.000187992	0.000357157	0.000149032	0.00517839	0.00183023	2.22985e-16	0.00179118	0.000372819	0.000176081	9.84954e-05	0.0732337	0.000185116	0.00199073	0.0101984	0.000278038	0	0.000320961	0.000924135	0.000189966	0.00326828	0.00175982	0.000660289	0.00776673	0.00137952	0.000871785	0.00128027	0.000803678	0.00546071	0.00502067	0.00929085	0.00533116
T[T>A]T	T>A	TTT	0.0022504	0.000205006	0.0130052	0.00561953	0.00874825	0.000426234	0.000798518	2.21942e-16	0.279023	0.0272958	0.0378985	0.0169986	0.00529041	0.00151998	0.00067496	0.00525069	6.19973e-05	0.0018208	0.000475102	0.00715778	0.00198025	0.00130991	0.00710467	0.000672673	0.00671307	7.63964e-05	0.0301138	7.32458e-18	0.00219081	0.0144978	0.00131018	0.00192919	0.00571931	0.00120018	0.000700876	0.00887533	0.000710929	0.00272119	0.0459806	0.00540813	0.00269933	0.00195041	0.002499	0.0107014	0.0210028	0.0535049	0.00352077
T[T>C]A	T>C	TTA	0.000255045	2.23006e-16	0.0152061	0.0024098	0.0179964	0.00148081	0.0021514	0.00599842	0.0302025	0.0811875	0.00207992	0.0139988	0.000730057	0.00885988	0.000113161	0.0861113	2.2099e-05	0.00627275	0.00342073	0.012996	0.00209026	0.00105993	0.00180118	0.0012394	0.0138063	0.084196	0.00463213	7.77487e-18	0.00146054	0.0144978	0.0423057	0.00171928	0.00130984	0.00259038	0.000543904	0.00458759	0.00089691	0.0110048	0.00139941	0.000367873	0.00296927	0.0477099	0.00210915	0.00594077	0.0102014	0.0636058	0.00682148
T[T>C]C	T>C	TTC	0.0033906	4.35013e-05	0.0089936	0.000502958	0.00970806	0.0010906	0.000596387	0.00172954	0.0209018	0.0142978	0.00263989	0.0135989	0.0051704	8.09989e-05	0.000467665	0.0463061	2.48989e-05	0.00288126	0.00592127	0.00366886	0.0153019	0.00109992	0.00618406	0.000552731	0.0166076	0.0547974	2.22102e-16	0.000190119	0.0030011	0.00740885	0.0314042	0.00348854	0.00204975	0.00150022	0.000285949	0.0102946	0.00121988	0.0125055	0.00623737	0.000821716	0.00227944	0.0451094	0.00218912	0.00644084	0.007551	0.0268025	0.00303066
T[T>C]G	T>C	TTG	0.000416074	0.000117003	0.00693277	0.00173986	0.0126975	0.00213117	0.000319207	0.003809	0.0129011	0.0227965	2.21991e-16	0.00930923	0.000363028	0.000667991	0.000155221	0.0400052	9.97956e-05	0.00431189	0.00132028	0.00722776	0.0023503	0.00120992	0.00326214	0.00107947	0.0120055	0.0275987	0.00122056	0.000302189	0.00203075	0.00488924	0.0303041	0.00114952	0.00140983	0.000379056	0.000202964	0.00400789	0.00168983	0.32014	0.00109954	0.000437849	0.00137966	0.0100021	0.00191923	0.00498065	0.0060108	0.0205019	0.00341074
T[T>C]T	T>C	TTT	0.00433077	3.5801e-05	0.0139056	0.000635947	0.0184963	0.00174095	0.000812527	0.00296922	0.0881074	0.0430934	0.00456982	0.0383968	0.00325025	2.50996e-05	0.000106151	0.0597078	0.000530977	0.00292128	0.00135029	0.0083874	0.0210027	0.000999931	0.00337222	0.00146928	0.0193088	0.0406981	2.22102e-16	7.32458e-18	0.00367135	0.0169974	0.0574078	0.00152936	0.00205975	0.00082212	0.000444921	0.0120936	0.000683932	0.00912399	0.00707702	0.00105963	0.00279931	0.0614128	0.00305877	0.00948123	0.0102014	0.0461042	0.00236051
T[T>G]A	T>G	TTA	2.2304e-16	1.67005e-05	0.0072529	0.000376969	0.00521896	0.000105058	0.000128083	0.000954748	0.0193016	0.000210968	2.21991e-16	0.0656945	0.00269021	0.0112998	8.52212e-05	0.00163021	0.000183992	9.92435e-05	0.000231049	0.00977697	2.22028e-16	1.21992e-05	0.000696458	0.00165919	2.22102e-16	0.000464978	0.00506233	0.000186116	0.000123045	0.00207968	0.00143019	0.0011895	0.0422949	0.000467068	0.000117979	0.00224882	2.25977e-05	0.000468205	2.21907e-16	0.00428852	0.000787805	0.0183038	0.00116953	0.00839109	0.00846113	0.0419038	0.00115025
T[T>G]C	T>G	TTC	5.51098e-05	7.0402e-05	0.00628251	0.000173986	0.00655869	0.000287157	0.000116075	0.00154959	0.0174015	0.000114982	0.00113995	0.00861928	2.23017e-16	0.00554992	6.73958e-05	0.00113015	2.2199e-16	0.00120053	0.000294063	0.00550829	0.000116015	0.0087494	0.00210138	0.00201902	2.22102e-16	0.000378982	0.000752346	5.2733e-18	0.00264097	0.00057891	0.00172023	0.000279883	0.0356957	9.93146e-05	9.63829e-05	0.00237875	0.000223978	0.000164072	2.21907e-16	0.00193933	0.000743816	0.0195041	0.000902638	0.00508066	0.0114015	0.0155014	0.00027406
T[T>G]G	T>G	TTG	0.000583103	9.54028e-05	0.00805322	0.00231981	0.00693861	0.000324178	2.23145e-16	0.00134964	0.00764064	0.000124981	0.00308988	0.0108991	2.16017e-05	0.00275996	0.000101144	0.000875115	3.66984e-05	0.00011405	0.000148032	0.00523837	0.000920116	0.00477967	0.00145095	0.00206899	0.00279128	0.000130994	0.00557256	0.000182114	0.00304112	0.00942854	0.00284038	0.00234902	0.0139983	0.000180026	0.000812856	0.00534719	0.000817918	0.000959419	0.00151936	0.00481833	0.000901777	0.0302063	0.00189924	0.00728095	0.00866115	0.0194018	0.00293064
T[T>G]T	T>G	TTT	2.2304e-16	2.23006e-16	0.0105042	0.000567953	0.0134973	0.00101055	8.29538e-05	0.00176953	0.0217018	0.000165975	0.00099596	0.0638947	0.0189015	0.0908987	5.5579e-05	0.00221029	1.88992e-05	0.000605266	0.00599128	0.0157951	0.00458058	0.121992	0.00516339	0.00422794	0.00151069	2.2199e-16	0.000595274	7.32458e-18	0.00396146	0.00786878	0.00945128	0.000139941	0.478942	0.000928136	0.00888842	0.00729616	0.000634937	0.00225098	0.000231902	0.00361875	0.00180955	0.0291061	0.00528788	0.0109014	0.0250033	0.0879081	0.00174038
[truncated: 7 more columns]

## Sheet: Figure 2a - Zou et al 
Source Data for Figure 2a - Zou et al Nat Cancer 2021
MutationType	EXO1	MLH1	MSH2	MSH6	OGG1	PMS1	PMS2	RNF168	UNG	Control
A[C>A]A	0.00512696	0	0	0	0.184015	0.0316718	0.0012014	0.00819723	0.000237398	0.0622942
A[C>A]C	0.0186117	0.0033253	0.00135473	0.00275876	0.00783619	0.00229378	0.00297268	0.0163321	0	0.00620111
A[C>A]G	0.00842134	0.000748192	0.000241183	0.000576964	0.00408323	0	0.000354258	0.00766737	0	0.00293331
A[C>A]T	0.0124784	0.00649621	0.00677877	0.00707387	0.0236587	0.0188796	0.00650756	0.00598429	0	0.0212021
C[C>A]A	0.00213976	0.0153439	0.0153946	0.016155	0.0204161	0.00696956	0.00569893	0.00713751	0	0.0432019
C[C>A]C	0.0156881	0.032582	0.0291318	0.0323391	0	0.00820468	0.0171353	0.0127166	0	0.00584088
C[C>A]G	0.0116098	0.00583115	0.00500326	0.00610418	0.00660522	0.00273489	0.00758573	0.00766737	0.00237398	0.00373096
C[C>A]T	0.00682182	0.0861786	0.1022	0.100208	0.00564446	0.0172916	0.0308204	0.0114387	0	0.0206361
G[C>A]A	0	0	0	0	0.484253	0.00688134	0	0	0	0.155903
G[C>A]C	0.0130504	0.0030759	0.0041155	0.0038836	0.0205062	0.00917512	0.00525225	0.00302331	0	0.0107297
G[C>A]G	0.00390877	0	0.0021142	0.00145938	0.0117993	0	0	0.00130906	0	0.00697303
G[C>A]T	0.00941707	0.00763631	0.0106428	0.0129405	0.107635	0.0485223	0.00650756	0	0	0.0616252
T[C>A]A	0.00890862	0.00136575	0	0	0.0295133	0.0186149	0	0.0108154	0	0.0625257
T[C>A]C	0.0148406	0.00385378	0.00365366	0.00442662	0.00750593	0.0231142	0.00261843	0.0190438	0.00403577	0.0218197
T[C>A]G	0.00197028	0.000587865	0.00120078	0.00106181	0.00798631	0.00794001	0.00110898	0.00451939	0	0.00617538
T[C>A]T	0	0.0118107	0.0154973	0.014938	0.058246	0.0531098	0.00499041	0	0	0.125437
A[C>G]A	0.0118111	0.00347375	0.00208341	0.00191028	0	0	0.00221026	0.0133088	0	0.00470873
A[C>G]C	0.0114085	0.00143107	0.000851837	0.00077575	0	0.00644023	0.00280326	0.00442588	0.00110786	0.00198127
A[C>G]G	0.0104552	0.000522547	5.6447e-05	4.36359e-05	0	0.00185267	0.00055449	0.016114	0.0036401	0.0016725
A[C>G]T	0.0093747	0.00406161	0.00431563	0.00452359	0.000180142	0	0.00606089	0.0200411	0.00553929	0.00313915
C[C>G]A	0.0126161	0.000225645	0	0	0	0	0.000292648	0.0112205	0	0.00241869
C[C>G]C	0.00618624	0	0.000169341	0	0	0	0	0.00451939	0.00522276	0.00192981
C[C>G]G	0.00328379	0.000219707	0.000436182	0.000344239	0.000270213	0.00326423	0.000600698	0.00461289	0	0.00113215
C[C>G]T	0.0120335	0.000255335	0	0.000213331	0	0	0	0.0146802	0	0.00308769
G[C>G]A	0.00886624	0.00111635	0.000282235	0.000979384	0.00315249	0	0.00160186	0.0147737	0.00498536	0.00136373
G[C>G]C	0.00666292	0.00164483	0.00150354	0.00158544	6.00474e-05	0.00388178	0.00330384	0.00614013	0.000237398	0.00172396
G[C>G]G	0.0022351	0	0	0.000334542	9.00712e-05	0.00105867	0.000423569	0.0042077	0	0.00069473
G[C>G]T	0.0124784	0.00219113	0.000964731	0.00172604	0	0	0.00391224	0.0106907	0.00577669	0.00216138
T[C>G]A	0.0122348	0	9.23678e-05	0	0	0	0.00105507	0.0148672	0.00838807	0.00306196
T[C>G]C	0.00559304	0.000528485	0.000128289	0.000111514	0	0	0.00137082	0.0100362	0.00102873	0.00254734
T[C>G]G	0.00326261	0	0	0	0	0.00176445	0.00018483	0.0061713	0.00261138	0.00126081
T[C>G]T	0.0130928	0.0018111	0.0010571	0.00100363	0	0.00149978	0.00140163	0.0250281	0.0043523	0.00550638
A[C>T]A	0.0100315	0.0648849	0.0689115	0.0655557	0	0.0987208	0.0104198	0.0252774	0.130648	0.0254992
A[C>T]C	0.0104975	0.017345	0.0196282	0.0192434	0	0.00582267	0.0107741	0.0062648	0.0579251	0.00982915
A[C>T]G	0.00872854	0.0327007	0.0343095	0.0267294	0	0.128628	0.0150097	0.00944396	0.0140856	0.0114759
A[C>T]T	0.0199146	0.0336627	0.0329445	0.027224	0	0.0113807	0.00778597	0.0104413	0.0261929	0.010035
C[C>T]A	0.0183257	0.0124342	0.0117923	0.00974051	0	0.021438	0.00503662	0.016675	0.0910817	0.0198899
C[C>T]C	0.00849549	0.0136693	0.0102323	0.0094787	0	0.0120865	0.00899506	0.00776088	0.0542059	0.0131999
C[C>T]G	0.00690656	0.022903	0.0230766	0.0147053	0	0.091663	0.00872552	0.00785438	0	0.0112186
C[C>T]T	0.0193956	0.0164721	0.0156871	0.00958051	0	0.0181738	0.00928771	0.0169243	0.050091	0.0111671
G[C>T]A	0.0210798	0.0789105	0.0796878	0.0699484	0	0.0487869	0.00646135	0.0235631	0.0801614	0.0136116
G[C>T]C	0.0106141	0.0519103	0.0514592	0.0587146	0	0.00688134	0.0203467	0.00838424	0.0452639	0.00869699
G[C>T]G	0.00597439	0.0458653	0.041545	0.034933	0.00246194	0.068637	0.0337007	0.00134023	0.00775501	0.00980342
G[C>T]T	0.0182198	0.0577058	0.0615221	0.048368	0	0	0.0131229	0.0159893	0.0329192	0.0104981
T[C>T]A	0.0236115	0.0104984	0.0119565	0.00831022	0.00105083	0.042082	0.00386603	0.0237813	0.0985994	0.0163905
T[C>T]C	0.0117157	0.0112585	0.00892376	0.00794174	0.000690546	0.00626378	0.00508283	0.0127166	0.0606948	0.0118619
T[C>T]G	0.00442783	0.010255	0.0104786	0.00782053	0	0.0525805	0.00232578	0.00542326	0.00205745	0.00882565
T[C>T]T	0.0154974	0.0133724	0.0109661	0.00785932	0.000720569	0.00467578	0.00662308	0.0186074	0.064968	0.00931453
A[T>A]A	0.014936	0.00146669	0.000718417	0.000669084	0.000690546	0.00952801	0.00331924	0.00844658	0.00087046	0.00257308
A[T>A]C	0.00853786	0.0011401	0.000569602	0.00175513	0	0.00379356	0.00207934	0.00149607	0	0.00169823
A[T>A]G	0.00944885	0.000795696	0.000318156	0.000261816	0.000300237	0	0.000454374	0.00501808	0.00284878	0.00272746
A[T>A]T	0.00954419	0.0202368	0.0164158	0.0149283	0	0.000529334	0.0245208	0.0135582	0.000474796	0.00465727
C[T>A]A	0.0143322	0.00100947	0.000225788	0.000387875	0	0.00229378	0.000824034	0.0145555	0.00205745	0.00144092
C[T>A]C	0.0115674	0.00211988	0.00191407	0.00259391	0	0	0.00320372	0.00395836	0.000553929	0.0016725
C[T>A]G	0.0101798	0.00150232	0.000323287	0.00105696	9.00712e-05	0	0.00201773	0.00978681	0	0.00164677
C[T>A]T	0.0107518	0.000855076	0.00129828	0.00105696	0	0.000352889	0.00225647	0.0104102	0.00205745	0.002007
G[T>A]A	0.00767984	0.000457228	0	5.81813e-05	0	0	0.000731619	0.00928812	0	0.00105496
G[T>A]C	0.00941707	0.000908519	0.000513155	0.000940597	0	0.00211734	0.00273394	0.00495574	0.000474796	0.00102923
G[T>A]G	0.0105505	0.000855076	0.000528549	0.00105696	0	0	0.00127071	0.0053921	0.00126612	0.0010035
G[T>A]T	0.00754213	0.00216738	0.00173446	0.00177938	0	0	0.00288797	0.00719985	0.00949592	0.00262454
T[T>A]A	0.0194697	0.00305809	0.00277104	0.00436844	0.000210166	0.00467578	0.00939553	0.0165191	0.0105246	0.00524907
T[T>A]C	0.0174147	0.00100947	0	0.000261816	0.000960759	0	0.000646905	0.0182334	0	0.00241869
T[T>A]G	0.0128704	0.000486919	0.000518286	0.00015515	0.00117093	0.00414645	0.00012322	0.00919461	0.00925853	0.00239296
T[T>A]T	0.0208574	0.00297495	0.00337143	0.00287997	0	0.00679312	0.00683871	0.0215684	0.00815067	0.00450288
A[T>C]A	0.0474561	0.0262461	0.0230406	0.0232483	0	0	0.0607013	0.0604974	0.00585582	0.0122736
A[T>C]C	0.00951241	0.00947116	0.0110841	0.010972	0.000660522	0.000794001	0.0277784	0.00829074	0	0.00210992
A[T>C]G	0.016366	0.0337815	0.0287367	0.0368287	0	0.00414645	0.0736163	0.0259631	0.00182005	0.00499177
A[T>C]T	0.0213341	0.00719689	0.00855942	0.00827143	0.000660522	0.00802823	0.0167733	0.0244982	0.0149561	0.00717888
C[T>C]A	0.0251157	0.0189067	0.0192536	0.0224677	0	0	0.041941	0.0129971	0.00253225	0.00432277
C[T>C]C	0.0114721	0.0108132	0.0130649	0.0165914	0	0	0.0323992	0.00473756	0.0084672	0.00195554
C[T>C]G	0.0090781	0.0327007	0.0330061	0.0444311	0.0017714	0.00229378	0.0783911	0.0054856	0	0.00391107
C[T>C]T	0.0113556	0.0124817	0.0122849	0.0143368	0	0.00502867	0.0288874	0.01334	0	0.00380815
G[T>C]A	0.00899336	0.0127965	0.0118693	0.0163877	0	0	0.0374897	0.0129036	0.000237398	0.00283038
G[T>C]C	0.00391937	0.00607461	0.0089135	0.00723872	0.00129102	0	0.0160956	0.00495574	0	0.00151811
G[T>C]G	0.00398292	0.0186276	0.0146352	0.0194131	0	0.00952801	0.0299964	0.006857	0	0.002007
G[T>C]T	0.00702308	0.00594991	0.00617838	0.00799507	0	0	0.0183598	0.00903877	0.00087046	0.0036795
T[T>C]A	0.0305817	0.0100828	0.0151894	0.0193016	0	0	0.0379595	0.03095	0.00142439	0.0136888
T[T>C]C	0.00548711	0.00939396	0.0130239	0.0133235	0.000300237	0.00247022	0.0341936	0.00383369	0.00530189	0.00329354
T[T>C]G	0.0106247	0.0179804	0.0158206	0.0228361	0.00024019	0.00432289	0.0380057	0.00473756	0.00205745	0.00481165
T[T>C]T	0.0159211	0.0125352	0.00992441	0.0135611	0	0.0110278	0.029904	0.0233138	0.00672628	0.00779642
A[T>G]A	0.00469265	0	0	5.33328e-05	0	0	0.000392764	0.00386485	0	0.00123508
A[T>G]C	0	0.000540361	0.00056447	0.000494541	0	0	0.00212555	0.00218177	0	0.000926307
A[T>G]G	0.00548711	0.000368158	0.000282235	0.000732114	0	0.003176	0.00160956	0.00592195	0	0.00113215
A[T>G]T	0.00559304	0.00149638	0.00169341	0.00212362	0.00138109	0	0.00481328	0.00741803	0.00276964	0.00311342
C[T>G]A	0.00199146	0.000825386	0.00108789	0.000722417	0	0.00432289	0.000700814	0.00243112	0.00340271	0.000566077
C[T>G]C	0.00403589	0.00384784	0.00283775	0.00396602	3.00237e-05	0	0.00639204	0.00321032	0.00617235	0.000746192
C[T>G]G	0.00807178	0.0044654	0.00425918	0.00477571	0	0.000176445	0.00934162	0.00910111	0.00324444	0.0010035
C[T>G]T	0.0044702	0.00575989	0.00599878	0.00687993	0	0.000705779	0.0105969	0.0028363	0.000633062	0.00239296
G[T>G]A	0.00422656	0	9.74994e-05	0	0.000210166	0	0	0	0.00174092	0.000360231
G[T>G]C	0.00137707	0.000415662	0.000128289	0.000586661	0	0	0.000569893	0.00314799	0.00466883	0.000154385
G[T>G]G	0.00540237	0.000207831	0.000343814	1.45453e-05	0	0.00414645	0.000885644	0.00704401	0.00110786	0.000643269
G[T>G]T	0.00408885	0.00112229	0.00103144	0.00103272	0	0.00291134	0.00322683	0.00336616	0.0043523	0.00123508
T[T>G]A	0.00692775	1.18761e-05	0	0	0.0011409	0.00141156	0.00024644	0.00261813	0.00205745	0.00218711
T[T>G]C	0.00398292	0.00109854	0	0.00086787	0	0.00414645	0.00130921	0.00579728	0	0.00126081
T[T>G]G	0.00766925	0.00167452	0.00157025	0.000926052	0.000510403	0.00414645	0.00311131	0.00604663	0.000949592	0.00185261
T[T>G]T	0.0106353	0.00191798	0.00190894	0.00177938	0	0	0.00278785	0.0158958	0.00443143	0.00537773

## Sheet: Figure 2a - Extracted signature
Source Data for Figure 2a - Extracted Signatures
N0	N1	N2	N3	N4	N5	N6	N7	N8	context
0.0203154	0.0285918	0.0807153	0.0345873	0.0490345	0.007156	0.00797677	0.0129128	0.00992357	A[C>A]A
0.0112147	0.00954981	0.00960638	0.00589059	0.0393723	0.00626195	0.00612342	0.00328376	0.00549248	A[C>A]C
0.00374549	0.00207295	0.00479576	0.00184987	0.00524305	0.00253572	0.00243267	0.00225974	0.000914351	A[C>A]G
0.00915501	0.0214043	0.0267565	0.0142239	0.0335163	0.00757696	0.0104493	0.00736098	0.00357962	A[C>A]T
0.0563678	0.0545963	0.0806729	0.0488087	0.0326668	0.0218876	0.284749	0.0225106	0.00640726	C[C>A]A
0.0119353	0.0194644	0.0124538	0.00533759	0.0462109	0.0215688	0.0339648	0.00271301	0.00845921	C[C>A]C
0.00701953	0.00494575	0.00927441	0.0023148	0.0281834	0.00436587	0.0279442	0.005833	0.00225245	C[C>A]G
0.0145657	0.0546717	0.0324649	0.0253204	0.0636642	0.0299921	0.15358	0.0152631	0.0035914	C[C>A]T
0.00766933	0.0799807	0.251783	0.074205	0.00625828	0.0068854	0.0093851	0.0289779	0.0103521	G[C>A]A
0.00637536	0.0168124	0.0242701	0.00341134	0.0844385	0.0111866	0.00432509	0.00350542	0.00335049	G[C>A]C
0.00306327	0.00396969	0.0127738	0.00168779	0.0198146	0.00269286	0.00339311	0.00585642	0.00392591	G[C>A]G
0.00686602	0.0621691	0.101939	0.0322311	0.103709	0.00338178	0.00629529	0.00507353	0.00854217	G[C>A]T
0.00879878	0.199907	0.120612	0.0534304	0.0096331	0.0149762	0.0227146	0.0117932	0.010596	T[C>A]A
0.00985123	0.104823	0.0409031	0.0201336	0.0420768	0.0243315	0.00378011	0.0174999	0.00447378	T[C>A]C
0.00407859	0.0132366	0.0121683	0.00480919	0.0153391	0.00154922	0.00920003	0.00281842	0.00124496	T[C>A]G
0.0557873	0.226742	0.151573	0.135363	0.00737316	0.00698335	0.0110668	0.0160262	0.0138342	T[C>A]T
0.00525749	0.000592669	5.50824e-05	0.0030503	0.0066943	0.00790567	0.00173638	0.00271376	0.00317022	A[C>G]A
0.00153595	0.000467631	6.6861e-05	0.00190481	0.00206501	0.00642949	0.00136106	0.00037414	0.00167664	A[C>G]C
0.00168228	0.00016962	2.19141e-05	0.000311569	0.000562395	0.000675456	0.00224063	0.000362191	0.000726236	A[C>G]G
0.00660091	0.000803847	0.000151322	0.00266366	0.00646057	0.00434358	0.00269846	0.000596609	0.00114865	A[C>G]T
0.00408365	0.000271945	7.85522e-05	0.0013849	0.00104586	0.00620983	0.00129504	0.000675147	0.00369133	C[C>G]A
0.00421458	0.00019867	6.35767e-05	0.00150395	0.00176249	0.00897424	0.00121319	0.000829423	0.00180606	C[C>G]C
0.00206717	0.000158578	6.79882e-06	0.000404073	0.000778183	0.00231141	0.000687488	0.000360725	4.244e-05	C[C>G]G
0.0115784	0.000308538	7.31985e-05	0.0026646	0.00481245	0.0098999	0.000887875	0.00133743	0.000488267	C[C>G]T
0.00453956	0.000235492	1.74201e-05	0.00124764	0.00110711	0.00460776	0.00189069	0.00078338	0.000224055	G[C>G]A
0.00271963	0.000190483	7.31083e-05	0.0013119	0.00295892	0.00341254	0.000530696	0.00055311	0.00306536	G[C>G]C
0.00140349	5.79604e-05	1.77756e-05	0.000126403	0.000729744	0.0009436	0.00132491	0.000248676	0.000806913	G[C>G]G
0.00517414	0.000340623	7.14368e-05	0.00149849	0.00330449	0.00394412	0.00131502	0.00088652	0.000637638	G[C>G]T
0.0253549	0.00105901	0.000114737	0.00115751	0.0073008	0.0037959	0.00143289	0.00165904	0.00355019	T[C>G]A
0.0143896	0.000475887	5.60118e-05	0.00170532	0.000928074	0.00343985	0.00307619	0.00055254	0.00120412	T[C>G]C
0.00258502	9.15636e-05	1.14878e-05	9.77208e-05	0.00039119	0.000684105	0.00310869	0.000935457	0.000660974	T[C>G]G
0.0448823	0.00173511	0.000299725	0.0032779	0.0155537	0.00685428	0.0028925	0.000925795	0.00339428	T[C>G]T
0.00868486	0.00169054	0.000585903	0.0147256	0.00659483	0.0294457	0.00943485	0.001472	0.00300329	A[C>T]A
0.00687068	0.00127755	0.000355337	0.00936592	0.00127346	0.0169561	0.00178108	0.00334593	0.000874481	A[C>T]C
0.00546608	0.0121376	0.0056634	0.104003	0.00467222	0.00772641	0.0540274	0.0114622	0.0196083	A[C>T]G
0.00935636	0.00197609	0.000397298	0.00999198	0.0075638	0.0199433	0.00688558	0.00365564	0.00313271	A[C>T]T
0.0126812	0.00110182	0.000434132	0.0102436	0.00312222	0.0237987	0.00795721	0.00360542	0.00392952	C[C>T]A
0.00380683	0.000695339	0.00051563	0.0113109	0.000999957	0.0287839	0.0102153	0.00186552	0.00139463	C[C>T]C
0.00933321	0.00852916	0.00291796	0.0500568	0.00871488	0.00501337	0.0462601	0.00601892	0.0116065	C[C>T]G
0.0123166	0.0013647	0.000483489	0.0112833	0.00642201	0.0296062	0.0062093	0.00286726	0.00129763	C[C>T]T
0.00858822	0.00131094	0.00036234	0.00895704	0.00736995	0.0186996	0.0121822	0.00151593	0.000603434	G[C>T]A
0.00866262	0.00217605	0.00051887	0.0111384	0.0024677	0.0171031	0.00634832	0.00239266	0.00402666	G[C>T]C
0.0103515	0.0117071	0.00342919	0.0643445	0.017623	0.00566984	0.0276992	0.0148991	0.0071056	G[C>T]G
0.00600173	0.00185142	0.000416999	0.00973021	0.00586041	0.0259644	0.00325223	0.00396364	0.00351639	G[C>T]T
0.0521853	0.00278286	0.000447062	0.00871371	0.0108545	0.00811746	0.0056693	0.00239657	0.00566058	T[C>T]A
0.0219594	0.00239875	0.000633103	0.0103903	0.00285742	0.0224978	0.00561666	0.00159555	0.000716716	T[C>T]C
0.00415655	0.00553318	0.00195547	0.0400546	0.00504841	0.00515897	0.0147799	0.00735673	0.00856689	T[C>T]G
0.0303403	0.00225532	0.000403404	0.00912697	0.00984796	0.0159476	0.0133881	0.0020705	0.00404282	T[C>T]T
0.0142779	0.000421267	0.000204677	0.00320146	0.00478083	0.0109351	0.0059041	0.0397342	0.00105537	A[T>A]A
0.00826578	0.000568528	2.27917e-05	0.00199438	0.00419517	0.0148108	0.00453614	0.0287379	0.000124468	A[T>A]C
0.00991019	0.000492523	9.37156e-05	0.00286348	0.00484204	0.00601763	0.00378999	0.0023828	0.000916717	A[T>A]G
0.0109157	0.00173873	0.000236681	0.00410268	0.0124809	0.00697386	0.0061761	0.0432261	0.00211483	A[T>A]T
0.00614866	0.000249354	6.85579e-05	0.00135357	0.00200984	0.00327503	0.00343863	0.00112913	8.80697e-05	C[T>A]A
0.00611262	0.000336928	2.50528e-05	0.00184118	0.00238951	0.00563402	0.0037313	0.00116284	0.0159466	C[T>A]C
0.00708902	0.000293321	5.09249e-05	0.00221072	0.00333666	0.0108669	0.00343358	0.000888512	0.00341892	C[T>A]G
0.00526788	0.000812792	0.000143305	0.002297	0.0061326	0.00554083	0.00384334	0.00212532	0.0149395	C[T>A]T
0.00455728	0.000156253	0.000120476	0.00120616	0.000485431	0.0030607	0.00121316	0.00153377	0.00291079	G[T>A]A
0.00622924	0.000267792	4.59793e-05	0.000549123	0.0010231	0.00352384	0.00158259	0.00234181	0.000729932	G[T>A]C
0.00446327	0.000286264	3.31713e-05	0.000632281	0.00192965	0.00423716	0.00296097	0.000683208	0.00015196	G[T>A]G
0.00461956	0.000375465	0.000181486	0.00181749	0.000787565	0.00199422	0.00481723	0.00815265	0.00158613	G[T>A]T
0.00704819	0.00215899	0.000169642	0.0025587	0.0195042	0.00436811	0.00720808	0.017603	0.00223181	T[T>A]A
0.00410207	0.000436622	4.73975e-05	0.00117988	0.00263325	0.00934216	0.0036657	0.00991597	0.00432672	T[T>A]C
0.00545208	0.00023972	6.47859e-05	0.00130914	0.00232757	0.00376358	0.00287838	0.00208277	0.000141996	T[T>A]G
0.0142127	0.00115589	0.000227615	0.00398719	0.0139858	0.0077633	0.00613148	0.0599402	0.00538597	T[T>A]T
0.0193266	0.00141454	0.000412092	0.00984084	0.0135994	0.0513936	0.00218775	0.0549628	0.0015897	A[T>C]A
0.00829146	0.000423168	0.00022529	0.00424466	0.00124434	0.018137	0.00348629	0.0266927	0.00307651	A[T>C]C
0.0200084	0.000931157	0.000156832	0.00618219	0.00383171	0.0401582	0.003817	0.00884261	0.00512623	A[T>C]G
0.0161452	0.00143234	0.000604176	0.0103	0.00764569	0.0391694	0.00895002	0.150193	0.00443975	A[T>C]T
0.00861916	0.000937481	0.00015753	0.00263207	0.00670075	0.0141333	0.00141444	0.00150823	0.00311021	C[T>C]A
0.00966409	0.000544573	0.000109351	0.00327414	0.0043143	0.0084976	0.00214067	0.000647092	0.0443366	C[T>C]C
0.00497027	0.000947096	0.000249739	0.00337145	0.00598535	0.0151066	0.00206048	0.00151333	0.014062	C[T>C]G
0.016284	0.000810046	0.0001894	0.0036986	0.0093924	0.00917077	0.00174917	0.00651329	0.0392678	C[T>C]T
0.0135719	0.00107212	0.000318996	0.00479946	0.00495825	0.0157003	0.00155479	0.00361375	0.000838492	G[T>C]A
0.00540326	0.000714391	0.000213109	0.00371418	0.00355737	0.0063344	0.00436132	0.000707949	0.0058231	G[T>C]C
0.014341	0.000844364	0.000172477	0.00338329	0.00132125	0.0102275	0.00264633	0.00236639	0.00437315	G[T>C]G
0.0133896	0.00104842	0.000376402	0.00502378	0.00327571	0.0246138	0.00236907	0.0132352	0.00485034	G[T>C]T
0.0211155	0.00138762	5.30348e-05	0.00397779	0.0101795	0.0115134	0.00346991	0.0143389	0.00477772	T[T>C]A
0.00851109	0.00100604	0.000241051	0.00346155	0.00397048	0.00792471	0.00568166	0.00342062	0.00300525	T[T>C]C
0.00525882	0.000773189	0.000154274	0.00256375	0.0043394	0.013604	0.00219377	0.000727659	0.00097661	T[T>C]G
0.0117538	0.00109414	0.000226045	0.00559569	0.00676135	0.0172754	0.00789484	0.0803503	0.00172483	T[T>C]T
0.00587956	0.000388723	4.57039e-05	0.00146158	0.00499088	0.00318619	0.00098296	0.00611546	0.00113726	A[T>G]A
0.00294175	0.000212614	2.51127e-05	0.000604393	0.000987981	0.00295843	0.00184301	0.00334569	0.00365884	A[T>G]C
0.00447496	0.000320286	0.000100953	0.00135541	0.00108321	0.0032439	0.00339062	0.00110092	0.00054999	A[T>G]G
0.0105344	0.000491785	0.00015739	0.00204171	0.00431044	0.00326374	0.00127021	0.00548738	0.0246118	A[T>G]T
0.003987	0.000129096	4.64288e-05	0.000724721	0.0039742	0.00248952	0.000484924	0.000519843	0.00581067	C[T>G]A
0.00396151	0.000103096	4.55403e-05	0.00147453	0.00183332	0.00482891	0.00104142	0.000641879	0.0756825	C[T>G]C
0.00381154	0.000252343	2.84832e-05	0.0016456	0.00252542	0.00671793	0.00148878	0.000991068	0.0178721	C[T>G]G
0.0112591	0.000813021	8.86609e-05	0.000733462	0.0229514	0.00630072	0.00209519	0.0013029	0.369168	C[T>G]T
0.00241491	9.42142e-05	1.52371e-05	0.000775453	0.00101432	0.00231808	0.000355166	0.00193453	0.00138816	G[T>G]A
0.0034044	8.54151e-05	2.29283e-05	0.000481599	0.000493158	0.00179041	0.00109974	0.000490698	0.00881338	G[T>G]C
0.0042105	0.000146024	3.11142e-05	0.000930861	0.00133369	0.00238586	0.00183246	0.000414244	0.00491037	G[T>G]G
0.00655112	0.0003255	2.02226e-05	0.000857558	0.00671061	0.0024762	0.00113956	0.0126304	0.0644995	G[T>G]T
0.0115088	0.000580896	0.000102346	0.000851418	0.00652837	0.0062514	0.00157607	0.0125907	0.00363325	T[T>G]A
0.00445372	0.000140824	2.44731e-05	0.00124205	0.000577526	0.00594217	0.000957102	0.0113561	0.00125462	T[T>G]C
0.00445876	0.000542844	0.000127953	0.00130964	0.00483322	0.00373882	0.00120291	0.0021263	0.00109637	T[T>G]G
0.0151822	0.00111931	6.01692e-05	0.00299075	0.0176492	0.00884448	0.00117254	0.0997127	0.0161455	T[T>G]T

## Sheet: Figure 2b
Source Data for Figure 2b - Mutational Spectra
	hom104	hom286	hom179	chet179396	PD44890
A[C>A]A	0.0293088	0.0297237	0.0297033	0.0354155	0.0787637
A[C>A]C	0.0084248	0.00810176	0.00881584	0.00847005	0.00910949
A[C>A]G	0.00172174	0.00175452	0.00209976	0.00220453	0.00476836
A[C>A]T	0.0190135	0.0174033	0.0190944	0.0184674	0.0250441
C[C>A]A	0.0601045	0.0489331	0.050056	0.0599595	0.0796275
C[C>A]C	0.016157	0.0142168	0.0151544	0.0133783	0.0122483
C[C>A]G	0.0048874	0.00397348	0.00459666	0.00525364	0.00928925
C[C>A]T	0.048154	0.0442243	0.045015	0.0421047	0.0327283
G[C>A]A	0.0796971	0.0682586	0.0772428	0.0874339	0.245627
G[C>A]C	0.0136683	0.0118043	0.0138018	0.0119833	0.0228578
G[C>A]G	0.00343566	0.00331553	0.0033777	0.00369941	0.0120254
G[C>A]T	0.0537536	0.0480171	0.0546566	0.051422	0.0954127
T[C>A]A	0.164031	0.147818	0.146146	0.12211	0.119392
T[C>A]C	0.0813719	0.0796243	0.0771759	0.0577847	0.0412262
T[C>A]G	0.01098	0.0101143	0.0101606	0.00946033	0.0119261
T[C>A]T	0.197429	0.186237	0.190398	0.175486	0.146551
A[C>G]A	0.00125609	0.00161261	0.00139197	0.00184296	0.000158751
A[C>G]C	0.000915654	0.000761153	0.000983033	0.00119536	0.000119063
A[C>G]G	0.000250435	0.000219315	0.000212335	0.000337291	3.03494e-05
A[C>G]T	0.00116609	0.00126429	0.00143523	0.00171344	0.000151747
C[C>G]A	0.000547827	0.000993369	0.000794291	0.000858068	7.00371e-05
C[C>G]C	0.000696523	0.000825657	0.000833612	0.000930923	8.87136e-05
C[C>G]G	0.000266088	0.000193513	0.000255589	0.000383162	1.51747e-05
C[C>G]T	0.00101348	0.00107077	0.00116784	0.00141123	9.92192e-05
G[C>G]A	0.000575219	0.00072245	0.000585888	0.000787911	6.53679e-05
G[C>G]C	0.000610436	0.000593441	0.000668462	0.000825688	9.80519e-05
G[C>G]G	0.000125218	0.000258018	9.0439e-05	0.000175391	2.33457e-05
G[C>G]T	0.000606523	0.000606342	0.000813951	0.00088775	8.98809e-05
T[C>G]A	0.00108	0.00116108	0.0014195	0.00125742	0.000130736
T[C>G]C	0.000825654	0.00086436	0.00135659	0.00106854	0.000105056
T[C>G]G	0.000219131	0.000129009	0.00016515	0.000237453	4.9026e-05
T[C>G]T	0.00208957	0.00256728	0.00245758	0.00276309	0.000323338
A[C>T]A	0.00522001	0.00701809	0.00649981	0.00752294	0.000724884
A[C>T]C	0.00361566	0.00446371	0.00380237	0.00479223	0.00052878
A[C>T]G	0.0333783	0.0478236	0.042699	0.0487696	0.00640489
A[C>T]T	0.00442175	0.0057538	0.00463598	0.00573125	0.000645508
C[C>T]A	0.00348262	0.00476043	0.00480506	0.00519158	0.000546289
C[C>T]C	0.00381131	0.00474753	0.00421524	0.00575013	0.0005673
C[C>T]G	0.0173231	0.0224347	0.0211234	0.0252402	0.00325322
C[C>T]T	0.00432392	0.00518616	0.00506852	0.00639773	0.000656014
G[C>T]A	0.00345131	0.00469593	0.00455341	0.00507016	0.000594148
G[C>T]C	0.00460175	0.00558609	0.00489157	0.00626282	0.00070504
G[C>T]G	0.0211657	0.0319039	0.02677	0.0312008	0.00398744
G[C>T]T	0.0040461	0.00482493	0.00441578	0.00578251	0.000695702
T[C>T]A	0.00421436	0.00556029	0.00515109	0.00549919	0.000616326
T[C>T]C	0.00481305	0.00596021	0.00540275	0.00624123	0.000678192
T[C>T]G	0.0129052	0.0175452	0.0159959	0.0185888	0.00239877
T[C>T]T	0.0041361	0.00454112	0.00442758	0.00579061	0.000663018
A[T>A]A	0.00141652	0.00154811	0.00166329	0.00195629	0.00132837
A[T>A]C	0.00125609	0.001432	0.00144309	0.00162979	0.000834609
A[T>A]G	0.00121696	0.00119978	0.00132513	0.00175661	0.000249799
A[T>A]T	0.00222653	0.00269629	0.00307099	0.00271182	0.00149879
C[T>A]A	0.000645654	0.000735351	0.000821815	0.000912035	0.000135405
C[T>A]C	0.000778697	0.00116108	0.000916187	0.00100917	0.00012023
C[T>A]G	0.000919567	0.00131589	0.00105381	0.00140313	0.000131903
C[T>A]T	0.00133435	0.0014836	0.00113639	0.00159471	0.000248632
G[T>A]A	0.000489131	0.000593441	0.000625209	0.000744738	0.000161085
G[T>A]C	0.000453914	0.000412829	0.000668462	0.00051538	0.00013307
G[T>A]G	0.000485218	0.000528937	0.000578023	0.000647598	6.88698e-05
G[T>A]T	0.000778697	0.000516036	0.000629141	0.00102536	0.000442401
T[T>A]A	0.00203087	0.00229636	0.00236714	0.00239611	0.00061049
T[T>A]C	0.000680871	0.00100627	0.000869001	0.000995683	0.000328007
T[T>A]G	0.000536088	0.000825657	0.000581955	0.000901241	0.00012023
T[T>A]T	0.00208957	0.00187063	0.00199752	0.00264166	0.00215948
A[T>C]A	0.00386218	0.00632144	0.00481686	0.00584727	0.00213029
A[T>C]C	0.00163957	0.00228346	0.00200932	0.00236643	0.00100853
A[T>C]G	0.00264131	0.00424439	0.00334231	0.0038748	0.000483256
A[T>C]T	0.00448436	0.00513456	0.00499381	0.00638694	0.00453373
C[T>C]A	0.00138131	0.00199964	0.0018599	0.00197787	0.000212446
C[T>C]C	0.00147522	0.00207704	0.00176159	0.00198057	0.000224119
C[T>C]G	0.00163957	0.00206414	0.00195427	0.00208041	0.000266141
C[T>C]T	0.00169826	0.00227056	0.0019582	0.00235024	0.000292988
G[T>C]A	0.00208174	0.00363805	0.00263846	0.00296816	0.000359524
G[T>C]C	0.00152609	0.00184483	0.001738	0.00208041	0.000285985
G[T>C]G	0.00149087	0.00193513	0.00187169	0.0020912	0.000229955
G[T>C]T	0.00215609	0.00317362	0.00292944	0.00324069	0.000694534
T[T>C]A	0.00194087	0.002864	0.00262273	0.00282785	0.000492594
T[T>C]C	0.00164739	0.00208995	0.00199752	0.00212628	0.000343182
T[T>C]G	0.00129131	0.00203834	0.00159645	0.00173502	0.000194937
T[T>C]T	0.00262957	0.0028511	0.00278788	0.0037129	0.00252834
A[T>G]A	0.000618262	0.000657946	0.000794291	0.000901241	0.000225286
A[T>G]C	0.000383479	0.000361225	0.000334231	0.00051538	0.000116728
A[T>G]G	0.000661306	0.000915964	0.000684191	0.000917431	0.00013307
A[T>G]T	0.000825654	0.000967567	0.00113639	0.0012952	0.000315167
C[T>G]A	0.000348262	0.000412829	0.000460059	0.000493794	4.20223e-05
C[T>G]C	0.000430436	0.000541838	0.000684191	0.000785213	6.30334e-05
C[T>G]G	0.00065348	0.000903063	0.000802155	0.000879655	7.12044e-05
C[T>G]T	0.000751306	0.0014965	0.0011875	0.00110901	0.000142409
G[T>G]A	0.000305218	0.000335423	0.000385349	0.000480302	0.000101554
G[T>G]C	0.000219131	0.00028382	0.000338163	0.000356179	6.18661e-05
G[T>G]G	0.000379566	0.000606342	0.000463992	0.00056395	4.31895e-05
G[T>G]T	0.000536088	0.000748252	0.000684191	0.000701565	0.000340847
T[T>G]A	0.000676958	0.00113528	0.00109706	0.00100378	0.000458743
T[T>G]C	0.000579132	0.000928864	0.000743173	0.000876956	0.000248632
T[T>G]G	0.000657393	0.00100627	0.00084934	0.000949811	0.000124899
T[T>G]T	0.00175696	0.00207704	0.00214694	0.00254182	0.00277814

## Sheet: Figure 3 - Signature Data
Source Data for Figure 3 - Mutational Signatures - per branch
sample	SBS1	SBS5	SBS18	SBS36	SBS38	SBS88	SBS17b
PD44887_10_branch_snp	0.0899623	0.0954425	0.333654	0.480941	0	0	0
PD44887_11_branch_snp	0.0914136	0.0313558	0.302273	0.574958	0	0	0
PD44887_12_branch_snp	0.106847	0.0782683	0.366954	0.44793	0	0	0
PD44887_13_branch_snp	0.103151	0.0517176	0.340532	0.504599	0	0	0
PD44887_14_branch_snp	0.107468	0.0508292	0.331844	0.509858	0	0	0
PD44887_15_branch_snp	0.114223	0.058511	0.385895	0.441371	0	0	0
PD44887_16_branch_snp	0.0888197	0.0527958	0.286872	0.571513	0	0	0
PD44887_17_branch_snp	0.152021	0.070525	0.180869	0.596584	0	0	0
PD44887_18_branch_snp	0.157974	0.0306169	0.194281	0.617128	0	0	0
PD44887_19_branch_snp	0.0818213	0.0357909	0.380004	0.502384	0	0	0
PD44887_1_branch_snp	0.0965833	0.0935166	0.343975	0.465925	0	0	0
PD44887_20_branch_snp	0.0499245	0.0378669	0.193515	0.718694	0	0	0
PD44887_21_branch_snp	0.0254772	0.0380037	0.226152	0.710367	0	0	0
PD44887_22_branch_snp	0.0310896	0.0069082	0.26401	0.697993	0	0	0
PD44887_23_branch_snp	0.103304	0.0757181	0.375714	0.445264	0	0	0
PD44887_24_branch_snp	0.110111	0.0763764	0.344554	0.468959	0	0	0
PD44887_25_branch_snp	0.0981469	0.0859292	0.335529	0.480395	0	0	0
PD44887_26_branch_snp	0.105148	0.057151	0.363631	0.47407	0	0	0
PD44887_27_branch_snp	0.110375	0.0678178	0.323394	0.498413	0	0	0
PD44887_28_branch_snp	0.093756	0.109002	0.400843	0.396399	0	0	0
PD44887_29_branch_snp	0.0814955	0.0386738	0.43187	0.447961	0	0	0
PD44887_2_branch_snp	0.102901	0.0784575	0.376111	0.442531	0	0	0
PD44887_30_branch_snp	0.0856385	0.0624047	0.438512	0.413445	0	0	0
PD44887_31_branch_snp	0.109465	0.0722843	0.340367	0.477884	0	0	0
PD44887_32_branch_snp	0.0917648	0.0854098	0.373444	0.449381	0	0	0
PD44887_3_branch_snp	0.0889296	0.104912	0.438942	0.367217	0	0	0
PD44887_40_branch_snp	0.0905424	0.0277797	0.377123	0.504555	0	0	0
PD44887_47_branch_snp	0.123905	0.0754017	0.235841	0.564852	0	0	0
PD44887_4_branch_snp	0.115545	0.139888	0.367634	0.376933	0	0	0
PD44887_51_branch_snp	0.110984	0.0215339	0.330504	0.536978	0	0	0
PD44887_53_branch_snp	0.0514735	0.0386676	0.372045	0.537814	0	0	0
PD44887_54_branch_snp	0.0463432	0.0321577	0.317545	0.603954	0	0	0
PD44887_55_branch_snp	0.0388026	0.029735	0.213617	0.717845	0	0	0
PD44887_56_branch_snp	0.110893	0.0863265	0.200795	0.601986	0	0	0
PD44887_57_branch_snp	0.0347986	0.0210763	0.133106	0.811019	0	0	0
PD44887_5_branch_snp	0.117518	0.0719545	0.27926	0.531268	0	0	0
PD44887_63_branch_snp	0.108117	0.0542119	0.32427	0.513402	0	0	0
PD44887_6_branch_snp	0.107814	0.0859893	0.343594	0.462603	0	0	0
PD44887_7_branch_snp	0.0715716	0.0222419	0.308623	0.597563	0	0	0
PD44887_8_branch_snp	0.0856756	0.052432	0.272791	0.589101	0	0	0
PD44887_9_branch_snp	0.0870991	0.0290009	0.357549	0.526351	0	0	0
PD44888_10_branch_snp	0.0420818	0.0299271	0.154359	0.677441	0.0961916	0	0
PD44888_11_branch_snp	0.0654227	0.0391326	0.196804	0.630677	0.0679645	0	0
PD44888_12_branch_snp	0.0275432	0.0230818	0.081949	0.840037	0.0273887	0	0
PD44888_13_branch_snp	0.0443359	0.0169484	0.0412629	0.880918	0.0165351	0	0
PD44888_14_branch_snp	0.0547298	0.0324157	0.0681396	0.834911	0.00980356	0	0
PD44888_15_branch_snp	0.0500046	0.0400739	0.0647946	0.830683	0.0144443	0	0
PD44888_16_branch_snp	0.0495265	0.100479	0.0519538	0.78638	0.0116604	0	0
PD44888_17_branch_snp	0.0445163	0.0843665	0.0487071	0.815271	0.00713944	0	0
PD44888_18_branch_snp	0.071977	0.0633406	0.0527637	0.799934	0.0119847	0	0
PD44888_19_branch_snp	0.0423938	0.0629259	0.136466	0.742518	0.0156956	0	0
PD44888_1_branch_snp	0.0380724	0.0971574	0.0528125	0.797813	0.0141447	0	0
PD44888_20_branch_snp	0.0303856	0.0482919	0.0422265	0.823965	0.0551309	0	0
PD44888_21_branch_snp	0.0504397	0.0430628	0.0659724	0.820151	0.0203742	0	0
PD44888_22_branch_snp	0.0378663	0.0399317	0.057946	0.824061	0.0401949	0	0
PD44888_23_branch_snp	0.0406242	0.0535553	0.0375464	0.846124	0.0221497	0	0
PD44888_24_branch_snp	0.0595673	0.0953837	0.0392351	0.787269	0.0185454	0	0
PD44888_25_branch_snp	0.0438474	0.0383922	0.0462355	0.857097	0.0144283	0	0
PD44888_2_branch_snp	0.0585922	0.0874709	0.0581413	0.785409	0.0103868	0	0
PD44888_31_branch_snp	0.0553814	0.0466397	0.0873664	0.794738	0.015875	0	0
PD44888_34_branch_snp	0.0271612	0.0475642	0.104519	0.804749	0.0160071	0	0
PD44888_35_branch_snp	0.00623629	0.0129385	0.0299639	0.927983	0.0228784	0	0
PD44888_36_branch_snp	0.0164977	0.0251365	0.0875021	0.845861	0.0250025	0	0
PD44888_37_branch_snp	0.00710137	0.0290461	0.0267233	0.927533	0.00959602	0	0
PD44888_38_branch_snp	0.00487622	0.00921439	0.0416134	0.933339	0.0109572	0	0
PD44888_39_branch_snp	0.0345939	0.0370835	0.0905425	0.767887	0.0698929	0	0
PD44888_3_branch_snp	0.0587564	0.0905155	0.052882	0.777022	0.0208239	0	0
PD44888_40_branch_snp	0.11345	0.0246896	0.151886	0.458761	0.251213	0	0
PD44888_45_branch_snp	0.067264	0.0456222	0.119473	0.751916	0.0157244	0	0
PD44888_46_branch_snp	0.0354058	0.0254475	0.0739877	0.842697	0.0224621	0	0
PD44888_47_branch_snp	0.0249108	0.0187453	0.0366372	0.903791	0.0159162	0	0
PD44888_49_branch_snp	0.0901329	0.0664771	0.0612408	0.724164	0.0579855	0	0
PD44888_4_branch_snp	0.063586	0.0795312	0.135162	0.711751	0.00996958	0	0
PD44888_5_branch_snp	0.0582952	0.0822281	0.0708465	0.756067	0.0325631	0	0
PD44888_6_branch_snp	0.0420307	0.0814076	0.107694	0.738282	0.030586	0	0
PD44888_7_branch_snp	0.0435389	0.0850527	0.181984	0.656471	0.0329528	0	0
PD44888_8_branch_snp	0.0224216	0.0193597	0.0941655	0.795416	0.0686373	0	0
PD44888_9_branch_snp	0.0319768	0.0415811	0.106785	0.770385	0.0492717	0	0
PD44889_10_branch_snp	0.0514072	0.0294941	0.117176	0.755336	0.0465865	0	0
PD44889_11_branch_snp	0.0643088	0.0617975	0.15144	0.705257	0.0171969	0	0
PD44889_12_branch_snp	0.0734194	0.0660684	0.0486596	0.791556	0.0202971	0	0
PD44889_13_branch_snp	0.0644902	0.0612228	0.064399	0.800531	0.00935723	0	0
PD44889_14_branch_snp	0.0535242	0.0546915	0.0743376	0.801992	0.0154543	0	0
PD44889_15_branch_snp	0.0532593	0.0399851	0.127192	0.76239	0.0171732	0	0
PD44889_16_branch_snp	0.0486182	0.051397	0.0680469	0.814201	0.0177366	0	0
PD44889_17_branch_snp	0.060862	0.0359008	0.111833	0.778268	0.0131363	0	0
PD44889_18_branch_snp	0.0537381	0.0574203	0.0548008	0.809763	0.0242773	0	0
PD44889_19_branch_snp	0.0579149	0.0567555	0.0788488	0.791782	0.0146989	0	0
PD44889_1_branch_snp	0.0704624	0.0291135	0.0919219	0.777253	0.0312495	0	0
PD44889_20_branch_snp	0.049684	0.0722947	0.058176	0.796286	0.0235597	0	0
PD44889_21_branch_snp	0.0731524	0.0368994	0.0626101	0.80844	0.0188979	0	0
PD44889_22_branch_snp	0.0649296	0.0803248	0.0359744	0.800145	0.0186259	0	0
PD44889_23_branch_snp	0.0639413	0.0647569	0.0900449	0.774495	0.00676225	0	0
PD44889_24_branch_snp	0.0622083	0.0414227	0.0591981	0.819155	0.0180159	0	0
PD44889_25_branch_snp	0.0570132	0.0334373	0.124359	0.774269	0.010921	0	0
PD44889_26_branch_snp	0.0422331	0.0653221	0.0942455	0.781468	0.0167317	0	0
PD44889_27_branch_snp	0.0824498	0.0670227	0.0840312	0.695064	0.0714323	0	0
PD44889_28_branch_snp	0.083097	0.0829735	0.223468	0.511936	0.0985254	0	0
PD44889_29_branch_snp	0.0544132	0.0691571	0.0819969	0.767005	0.027428	0	0
PD44889_2_branch_snp	0.0607101	0.0575115	0.067404	0.782108	0.0322663	0	0
PD44889_30_branch_snp	0.0788513	0.0468317	0.0904645	0.756728	0.0271241	0	0
PD44889_32_branch_snp	0.068842	0.0356183	0.096423	0.752902	0.0462145	0	0
PD44889_33_branch_snp	0.0665544	0.0263337	0.0351844	0.833283	0.0386444	0	0
PD44889_38_branch_snp	0.0388656	0.0352461	0.0411773	0.84953	0.0351814	0	0
PD44889_39_branch_snp	0.039798	0.0485527	0.0980401	0.784332	0.0292769	0	0
PD44889_3_branch_snp	0.0622572	0.0434062	0.0696027	0.769793	0.0549413	0	0
PD44889_40_branch_snp	0.0934501	0.0699944	0.125215	0.649985	0.0613557	0	0
PD44889_41_branch_snp	0.0792128	0.0331957	0.0748032	0.700426	0.112362	0	0
PD44889_44_branch_snp	0.0893761	0.0284591	0.121783	0.648975	0.111406	0	0
PD44889_45_branch_snp	0.0862811	0.049979	0.0890075	0.705218	0.0695141	0	0
PD44889_49_branch_snp	0.139419	0.0615309	0.0702885	0.660854	0.0679077	0	0
PD44889_4_branch_snp	0.0708047	0.0309922	0.04669	0.781193	0.0703199	0	0
PD44889_50_branch_snp	0.0529201	0.0287341	0.0722761	0.822436	0.0236335	0	0
PD44889_54_branch_snp	0.0728524	0.0652363	0.122217	0.706443	0.0332517	0	0
PD44889_55_branch_snp	0.106188	0.0870438	0.146567	0.6101	0.050101	0	0
PD44889_58_branch_snp	0.0866016	0.0373104	0.126731	0.523447	0.225909	0	0
PD44889_59_branch_snp	0.14305	0.0606622	0.100664	0.666086	0.0295383	0	0
PD44889_60_branch_snp	0.0424539	0.0885971	0.0579009	0.790718	0.0203298	0	0
PD44889_61_branch_snp	0.0514488	0.0278428	0.0929605	0.816377	0.0113714	0	0
PD44889_63_branch_snp	0.0493952	0.029206	0.0875571	0.796545	0.0372962	0	0
PD44889_64_branch_snp	0.0494632	0.0404922	0.0427131	0.832711	0.0346201	0	0
PD44889_65_branch_snp	0.0536998	0.0572686	0.058447	0.797089	0.0334952	0	0
PD44889_6_branch_snp	0.0831254	0.018737	0.0857725	0.702197	0.110168	0	0
PD44889_7_branch_snp	0.0297492	0.0223093	0.135781	0.661618	0.150542	0	0
PD44889_8_branch_snp	0.0595018	0.047232	0.055956	0.702498	0.134812	0	0
PD44889_9_branch_snp	0.0561727	0.0412352	0.0570839	0.75923	0.0862787	0	0
PD44890_10_branch_snp	0.000645879	0.000700569	0.358811	0.633985	0.0018516	0.00400626	0
PD44890_11_branch_snp	0.000679235	0.000688002	0.380358	0.613079	0.00354176	0.00165306	0
PD44890_12_branch_snp	0.000841459	0.000751267	0.392216	0.589275	0.00352032	0.0133955	0
PD44890_13_branch_snp	0.000633939	0.000562964	0.301731	0.693402	0.0031334	0.000536965	0
PD44890_14_branch_snp	0.000571943	0.000548091	0.163155	0.832087	0.00316201	0.000476189	0
PD44890_15_branch_snp	0.00066558	0.000734102	0.341761	0.649505	0.00540582	0.00192884	0
PD44890_16_branch_snp	0.000519208	0.00071842	0.364785	0.627903	0.00377751	0.0022973	0
PD44890_17_branch_snp	0.000691461	0.00532644	0.558741	0.392006	0.0293391	0.0138965	0
PD44890_18_branch_snp	0.000775538	0.00323698	0.498868	0.45684	0.0352606	0.00501882	0
PD44890_19_branch_snp	0.0010226	0.000907841	0.317843	0.663289	0.0158813	0.00105626	0
PD44890_1_branch_snp	0.000633184	0.000842008	0.331558	0.653715	0.00469287	0.00855926	0
PD44890_20_branch_snp	0.000793149	0.00104646	0.369963	0.613491	0.0138578	0.000848061	0
PD44890_21_branch_snp	0.000782296	0.000939618	0.28571	0.702799	0.00881776	0.000951172	0
PD44890_22_branch_snp	0.00063467	0.000653521	0.355435	0.638395	0.0041326	0.000749361	0
PD44890_23_branch_snp	0.000623884	0.000734902	0.348694	0.644103	0.00308535	0.00275841	0
PD44890_24_branch_snp	0.000680274	0.000588278	0.324058	0.671306	0.00285571	0.000511595	0
PD44890_25_branch_snp	0.000621917	0.00058086	0.28891	0.706169	0.0032441	0.000474087	0
PD44890_26_branch_snp	0.000588453	0.000756383	0.316094	0.675565	0.00325081	0.00374525	0
PD44890_27_branch_snp	0.000577739	0.000705639	0.376642	0.616951	0.00346951	0.00165384	0
PD44890_28_branch_snp	0.000682429	0.000747213	0.330402	0.661668	0.00517048	0.00132936	0
PD44890_29_branch_snp	0.000665993	0.000875102	0.489192	0.500032	0.00603629	0.00319852	0
PD44890_2_branch_snp	0.000698603	0.000621644	0.35591	0.637606	0.0045782	0.000585963	0
PD44890_30_branch_snp	0.000667936	0.000599193	0.295808	0.697525	0.00485215	0.000548252	0
PD44890_31_branch_snp	0.000684829	0.000576898	0.173476	0.82091	0.0038965	0.000455977	0
PD44890_32_branch_snp	0.000543743	0.000719326	0.417558	0.563534	0.0120131	0.00563198	0
PD44890_33_branch_snp	0.000597889	0.000762825	0.383241	0.609528	0.00429939	0.00157044	0
PD44890_34_branch_snp	0.000628114	0.000779755	0.411364	0.573819	0.00611239	0.00729635	0
PD44890_35_branch_snp	0.000564819	0.000596065	0.227792	0.76546	0.00510505	0.000482396	0
PD44890_36_branch_snp	0.000556172	0.000537152	0.147031	0.848818	0.00257413	0.000483001	0
PD44890_37_branch_snp	0.00063559	0.000549365	0.252459	0.740794	0.00506464	0.000497945	0
PD44890_38_branch_snp	0.000595838	0.000743942	0.392864	0.598463	0.00367897	0.00365446	0
PD44890_39_branch_snp	0.000630763	0.000768088	0.343825	0.637147	0.00309636	0.0145329	0
PD44890_3_branch_snp	0.000627645	0.000570504	0.262925	0.731452	0.00389865	0.000526202	0
PD44890_40_branch_snp	0.000555849	0.000812673	0.431869	0.551554	0.00637189	0.00883679	0
PD44890_41_branch_snp	0.000547916	0.000531628	0.131806	0.860744	0.00590229	0.000467914	0
PD44890_42_branch_snp	0.000528735	0.000572243	0.194248	0.800782	0.00338104	0.000488237	0
PD44890_43_branch_snp	0.000638819	0.000767727	0.372729	0.610849	0.00452868	0.0104862	0
PD44890_44_branch_snp	0.000601966	0.000556224	0.305131	0.68845	0.00474808	0.000512167	0
PD44890_45_branch_snp	0.000547568	0.000584666	0.313881	0.67966	0.00480699	0.000519624	0
PD44890_46_branch_snp	0.000603919	0.000626794	0.328488	0.666202	0.00299636	0.00108219	0
PD44890_47_branch_snp	0.000775353	0.000745967	0.197809	0.793797	0.00557601	0.00129701	0
PD44890_48_branch_snp	0.000639849	0.000596806	0.240141	0.752304	0.00565377	0.000664746	0
PD44890_49_branch_snp	0.000580927	0.000744354	0.374716	0.61823	0.0036085	0.00212009	0
PD44890_4_branch_snp	0.000641505	0.000571285	0.328229	0.664355	0.00566864	0.000534914	0
PD44890_53_branch_snp	0.00865462	0.00593518	0.312401	0.519979	0.148168	0.00486185	0
PD44890_55_branch_snp	0.000694908	0.000774693	0.339183	0.63945	0.00499983	0.0148978	0
PD44890_56_branch_snp	0.000675389	0.000545454	0.390788	0.604173	0.00333339	0.000484315	0
PD44890_58_branch_snp	0.0120337	0.0157623	0.564622	0.32626	0.0716855	0.00963657	0
PD44890_59_branch_snp	0.0783671	0.0108926	0.300168	0.469807	0.13005	0.0107148	0
PD44890_5_branch_snp	0.000656157	0.000724574	0.334133	0.65352	0.00649723	0.00446901	0
PD44890_65_branch_snp	0.0113987	0.0084816	0.26739	0.569688	0.135231	0.00781016	0
PD44890_67_branch_snp	0.000652919	0.000779623	0.379601	0.59296	0.00411525	0.0218914	0
PD44890_69_branch_snp	0.0418533	0.00967287	0.222326	0.507535	0.211519	0.00709414	0
PD44890_6_branch_snp	0.00063263	0.000775177	0.434747	0.552883	0.0056314	0.00533097	0
PD44890_70_branch_snp	0.000690836	0.000794515	0.335048	0.655644	0.00477497	0.00304751	0
PD44890_71_branch_snp	0.000846857	0.000868197	0.267789	0.718014	0.0117409	0.000740176	0
PD44890_72_branch_snp	0.00278482	0.00185986	0.228911	0.753102	0.0115547	0.00178708	0
PD44890_73_branch_snp	0.00120359	0.00182996	0.398076	0.59078	0.00630912	0.00180085	0
PD44890_75_branch_snp	0.000805964	0.000840562	0.423798	0.53584	0.00627626	0.0324397	0
PD44890_76_branch_snp	0.0358567	0.0158834	0.261117	0.447929	0.22673	0.0124838	0
PD44890_77_branch_snp	0.029436	0.0115035	0.290382	0.401414	0.259109	0.00815551	0
PD44890_7_branch_snp	0.000699273	0.000733035	0.451937	0.538192	0.00622832	0.0022103	0
PD44890_84_branch_snp	0.000686501	0.000805998	0.382845	0.580246	0.00402623	0.0313906	0
PD44890_85_branch_snp	0.000646222	0.000811837	0.424108	0.498499	0.00408821	0.0718471	0
PD44890_86_branch_snp	0.000683856	0.000616116	0.328213	0.665797	0.00405704	0.000633692	0
PD44890_89_branch_snp	0.025843	0.00653103	0.32171	0.470511	0.17042	0.00498569	0
PD44890_8_branch_snp	0.000636238	0.000605665	0.368036	0.625636	0.00416031	0.000926028	0
PD44890_91_branch_snp	0.0158542	0.014118	0.413272	0.386723	0.155478	0.014555	0
PD44890_92_branch_snp	0.000736269	0.000794027	0.356527	0.631448	0.00389511	0.00659945	0
PD44890_94_branch_snp	0.000670456	0.000859652	0.40021	0.560682	0.00422546	0.0333528	0
PD44890_95_branch_snp	0.00593841	0.00768002	0.531333	0.301989	0.148607	0.00445186	0
PD44890_97_branch_snp	0.0136613	0.0161957	0.211625	0.708932	0.0346888	0.0148971	0
PD44890_9_branch_snp	0.00084059	0.000809601	0.454549	0.535732	0.00277127	0.00529777	0
PD44891_10_branch_snp	0.169817	0.177159	0.319105	0.333919	0	0	0
PD44891_11_branch_snp	0.155587	0.144806	0.423493	0.276114	0	0	0
PD44891_12_branch_snp	0.147527	0.136399	0.371711	0.344363	0	0	0
PD44891_13_branch_snp	0.148255	0.194918	0.372984	0.283843	0	0	0
PD44891_14_branch_snp	0.143259	0.0992456	0.269656	0.487839	0	0	0
PD44891_1_branch_snp	0.168018	0.217042	0.328754	0.286187	0	0	0
PD44891_21_branch_snp	0.159341	0.0531159	0.232883	0.55466	0	0	0
PD44891_24_branch_snp	0.146745	0.137527	0.344785	0.370944	0	0	0
PD44891_2_branch_snp	0.18399	0.150149	0.364004	0.301858	0	0	0
PD44891_3_branch_snp	0.193446	0.199053	0.358977	0.248524	0	0	0
PD44891_4_branch_snp	0.177768	0.151033	0.386555	0.284644	0	0	0
PD44891_5_branch_snp	0.169527	0.176373	0.378398	0.275703	0	0	0
PD44891_6_branch_snp	0.190983	0.144082	0.341623	0.323312	0	0	0
PD44891_7_branch_snp	0.144891	0.216445	0.388443	0.250221	0	0	0
PD44891_8_branch_snp	0.179254	0.284546	0.391957	0.144243	0	0	0
PD44891_9_branch_snp	0.151063	0.224282	0.45291	0.171745	0	0	0
PD50743_10_branch_snp	0.0977526	0.0830985	0.066982	0.752167	0	0	0
PD50743_11_branch_snp	0.0840826	0.191922	0.0857916	0.638204	0	0	0
PD50743_1_branch_snp	0.0932495	0.079084	0.111743	0.715924	0	0	0
PD50743_2_branch_snp	0.0971803	0.15175	0.0332564	0.717813	0	0	0
PD50743_3_branch_snp	0.0921141	0.128591	0.0471544	0.73214	0	0	0
PD50743_4_branch_snp	0.102203	0.14275	0.0446083	0.710439	0	0	0
PD50743_5_branch_snp	0.0859188	0.0789507	0.0330663	0.802064	0	0	0
PD50743_6_branch_snp	0.0800693	0.103974	0.0460726	0.769884	0	0	0
PD50743_7_branch_snp	0.0818211	0.123785	0.0651887	0.729205	0	0	0
PD50744_12_branch_snp	0.216028	0.16808	0.368721	0.247171	0	0	0
PD50744_15_branch_snp	0.205651	0.202592	0.345946	0.245811	0	0	0
PD50744_16_branch_snp	0.16486	0.0840931	0.368884	0.382163	0	0	0
PD50744_17_branch_snp	0.188233	0.122987	0.32526	0.363519	0	0	0
PD50744_1_branch_snp	0.174453	0.188268	0.396225	0.241055	0	0	0
PD50744_2_branch_snp	0.176871	0.130365	0.340175	0.352588	0	0	0
PD50744_3_branch_snp	0.20531	0.127083	0.435364	0.232242	0	0	0
PD50744_4_branch_snp	0.183789	0.128882	0.407041	0.280288	0	0	0
PD50744_5_branch_snp	0.139711	0.201416	0.276285	0.382589	0	0	0
PD50744_6_branch_snp	0.182363	0.148085	0.455852	0.2137	0	0	0
PD50744_7_branch_snp	0.186619	0.188629	0.391931	0.232821	0	0	0
PD50744_8_branch_snp	0.171233	0.184836	0.43666	0.207271	0	0	0
PD50744_9_branch_snp	0.187079	0.162104	0.419532	0.231284	0	0	0
PD50745_10_branch_snp	0.160747	0.0487887	0.154787	0.606949	0.0287285	0	0
PD50745_13_branch_snp	0.0440757	0.161291	0.0864103	0.702655	0.00556813	0	0
PD50745_16_branch_snp	0.174222	0.065519	0.171266	0.401729	0.187265	0	0
PD50745_17_branch_snp	0.0909609	0.0614349	0.120389	0.722112	0.0051037	0	0
PD50745_18_branch_snp	0.0714092	0.0568056	0.0914648	0.766736	0.0135847	0	0
PD50745_19_branch_snp	0.124178	0.0912649	0.0832209	0.694139	0.00719722	0	0
PD50745_21_branch_snp	0.0346683	0.472989	0.0747827	0.357004	0.0605559	0	0
PD50745_22_branch_snp	0.0119783	0.334655	0.0740841	0.509395	0.0698871	0	0
PD50745_24_branch_snp	0.117105	0.0821582	0.113488	0.65824	0.0290082	0	0
PD50745_25_branch_snp	0.135221	0.0984427	0.200082	0.521584	0.0446702	0	0
PD50745_3_branch_snp	0.0559018	0.0608562	0.148733	0.725813	0.00869614	0	0
PD50745_4_branch_snp	0.0805322	0.0725865	0.155689	0.677612	0.0135809	0	0
PD50745_5_branch_snp	0.0876469	0.0519087	0.134039	0.716258	0.0101476	0	0
PD50745_6_branch_snp	0.0290928	0.351379	0.0795414	0.512998	0.0269889	0	0
PD50745_7_branch_snp	0.0355416	0.245712	0.269627	0.348468	0.100651	0	0
PD50745_8_branch_snp	0.0249453	0.258029	0.226277	0.419565	0.0711843	0	0
PD50745_9_branch_snp	0.0147371	0.231245	0.0503357	0.642671	0.0610111	0	0
PD50746_14_branch_snp	0.0411246	0.24189	0.100765	0.61622	0	0	0
PD50746_15_branch_snp	0.0794324	0.0632357	0.242792	0.61454	0	0	0
PD50746_1_branch_snp	0.0539471	0.23127	0.26129	0.453492	0	0	0
PD50746_2_branch_snp	0.0582084	0.506107	0.202324	0.23336	0	0	0
PD50746_5_branch_snp	0.0517589	0.222373	0.0834063	0.642462	0	0	0
PD50746_6_branch_snp	0.0414218	0.10646	0.11988	0.732237	0	0	0
PD50746_7_branch_snp	0.0117	0.488386	0.115336	0.384578	0	0	0
PD50746_8_branch_snp	0.0663305	0.0628231	0.159371	0.711475	0	0	0
PD50747_10_branch_snp	0.0808726	0.0452681	0.0836414	0.788616	0	0	0.00160216
PD50747_11_branch_snp	0.0720224	0.0541167	0.167609	0.705144	0	0	0.00110848
PD50747_12_branch_snp	0.0543073	0.0451508	0.0750922	0.82473	0	0	0.000719979
PD50747_15_branch_snp	0.0372518	0.0839535	0.0967594	0.457476	0	0	0.32456
PD50747_16_branch_snp	0.033331	0.0936567	0.120483	0.729156	0	0	0.0233736
PD50747_1_branch_snp	0.0736112	0.0916343	0.195812	0.619702	0	0	0.0192405
PD50747_20_branch_snp	0.0699917	0.0397806	0.0906645	0.797992	0	0	0.00157067
PD50747_23_branch_snp	0.0711043	0.0332874	0.111971	0.78246	0	0	0.00117717
PD50747_2_branch_snp	0.0585225	0.0674501	0.203458	0.616996	0	0	0.0535736
PD50747_3_branch_snp	0.0250364	0.0712171	0.164219	0.736249	0	0	0.00327834
PD50747_4_branch_snp	0.0245513	0.0758483	0.0849871	0.810562	0	0	0.00405175
PD50747_5_branch_snp	0.00828631	0.08993	0.122365	0.775952	0	0	0.00346697
PD50747_6_branch_snp	0.0749512	0.092134	0.0766401	0.752912	0	0	0.00336219
PD50747_7_branch_snp	0.0804204	0.0629624	0.109457	0.746051	0	0	0.00110999
PD50747_8_branch_snp	0.0741895	0.0689765	0.111158	0.744772	0	0	0.000903447
PD50747_9_branch_snp	0.0954475	0.0940922	0.0745964	0.734322	0	0	0.00154167

## Sheet: Figure 3 - Phylogenetic Trees
Source Data for Figure 3 - Phylogenetic Trees - See attached Source Data folder for phylogenetic trees

## Sheet: Figure 4a - Blood Burden
See Supplementary Data Table 2

## Sheet: Figure 4b - Blood & Colon
Source Data for Figure 4b - Blood & Colon MUTYH-related Signature Burdens
patient	SBS18	SBS36	bloodsigs	colonsigs
PD44887	2407.77	2964.54	232.42	5372.32
PD44888	590.15	7453.86	817.512	8044.01
PD44889	539.456	5631.13	682.249	6170.59
PD44890	8128.29	13619.6	4981.56	21747.9
PD44891	1921.22	1594.78	301.86	3516.01
PD50743	694.395	8944.28	746.05	9638.68
PD50744	2333.2	1775.82	345.937	4109.03
PD50745	1353.93	7797.64	446.179	9151.57
PD50746	1034.81	6320.67	533.169	7355.48
PD50747	1486.8	11581.6	576.281	13068.4

## Sheet: Figure 4c - Blood Signatures
Source Data for Figure 4c - Blood Signature Proportions
	SBS1	SBS5	SBS18	SBS36
PD43979b_grans_nanoseqv2	0.253833	0.596186	0.131907	0.0180744
PD43980b_grans_nanoseqv2	0.139899	0.768833	0.0784399	0.0128277
PD43987b_grans_nanoseqv2	0.164325	0.74903	0.0731071	0.0135376
PD43981bR2_grans_nanoseqv2	0.251352	0.687088	0.0544544	0.00710605
PD43976_grans_nanoseq	0.111254	0.840883	0.0478074	5.55491e-05
PD43982bR2_grans_nanoseqv2	0.143396	0.791021	0.0551575	0.0104255
PD43988b_grans_nanoseqv2	0.127079	0.83173	0.0334043	0.00778654
PD43983b_grans_nanoseqv2	0.125366	0.840938	0.0255615	0.008135
PD43984b_grans_nanoseqv2	0.117794	0.832252	0.0431054	0.00684786
PD44890i_ds0001	0.0011288	0.00857559	0.833618	0.156677
PD44887i_ds0001	0.0612505	0.818373	0.109708	0.0106692
PD50744c_ds0001	0.133267	0.684232	0.165884	0.0166176
PD44891c_ds0001	0.0942869	0.735429	0.158156	0.0121287
PD50746c_ds0001	0.0663436	0.630184	0.0956559	0.207816
PD50745d_ds0001	0.0680446	0.638019	0.244733	0.0492039
PD50747b_ds0001	0.064847	0.613545	0.137847	0.183761
PD44889e_ds0001	0.0390733	0.521272	0.211427	0.228228
PD44888e_ds0001	0.0543213	0.545559	0.206122	0.193998
PD50743c_ds0001	0.0808249	0.530421	0.251829	0.136925

[truncated: 2 more sheets: Figure 4d - Lymph. Burden, Figure 4e - Lymph. Signatures]
