# Supplementary material for: Inherited MUTYH mutations cause elevated somatic mutation rates and distinctive mutational signatures in normal human cells
Source: Nat Commun. 2022 Jul 8;13:3949. doi: 10.1038/s41467-022-31341-0 (PMC9270427; doi:10.1038/s41467-022-31341-0)
Supplement: Supplementary file 6 — Source Data [file 41467_2022_31341_MOESM6_ESM.zip › NCOMMS-21-40552A - Source Data/NCOMMS-21-40552A - Figure 3/PD50746_snp_tree_with_branch_length.tree]

((PD50746a_lo0010:7433,PD50746a_lo0016:2248)100:7,(((((PD50746b_lo0004:41,PD50746b_lo0010:84)100:285,PD50746b_lo0006:4888)100:3710,PD50746b_lo0014:8632)100:6,PD50746b_lo0013:2096)100:50,PD50746b_lo0011:16711)100:81);
