# Supplementary material for: Inherited MUTYH mutations cause elevated somatic mutation rates and distinctive mutational signatures in normal human cells
Source: Nat Commun. 2022 Jul 8;13:3949. doi: 10.1038/s41467-022-31341-0 (PMC9270427; doi:10.1038/s41467-022-31341-0)
Supplement: Supplementary file 6 — Source Data [file 41467_2022_31341_MOESM6_ESM.zip › NCOMMS-21-40552A - Source Data/NCOMMS-21-40552A - Figure 3/PD44891_snp_tree_with_branch_length.tree]

(((PD44891a_lo0006:4326,((PD44891a_lo0007:5735,PD44891a_lo0008:3304)98:1,(PD44891a_lo0009:5659,(PD44891a_lo0010:5005,PD44891a_lo0011:5856)100:270)98:3)99:7)100:54,PD44891b_lo0006:4181)20:0,(((PD44891a_lo0012:799,PD44891a_lo0013:936)100:4523,(PD44891b_lo0003:4728,PD44891b_lo0004:5299)100:39)100:12,((PD44891b_lo0017:5073,PD44891b_lo0018:5300)100:32,PD44891b_lo0019:6871)100:95)20:0);
