# Supplementary material for: Inherited MUTYH mutations cause elevated somatic mutation rates and distinctive mutational signatures in normal human cells
Source: Nat Commun. 2022 Jul 8;13:3949. doi: 10.1038/s41467-022-31341-0 (PMC9270427; doi:10.1038/s41467-022-31341-0)
Supplement: Supplementary file 6 — Source Data [file 41467_2022_31341_MOESM6_ESM.zip › NCOMMS-21-40552A - Source Data/NCOMMS-21-40552A - Figure 3/PD44889_snp_tree_with_branch_length.tree]

(((((PD44889a_lo0002:425,PD44889a_lo0003:727)100:11224,(((PD44889a_lo0004:649,PD44889a_lo0005:573)100:288,(((PD44889a_lo0006:41,PD44889a_lo0008:235)100:264,PD44889a_lo0009:343)94:42,PD44889a_lo0007:656)100:16)100:947,(PD44889a_lo0010:444,PD44889a_lo0011:301)100:1481)100:12411)100:62,PD44889c_lo0005:7455)94:2,(((PD44889b_lo0005:6902,PD44889b_lo0006:7437)100:96,(PD44889b_lo0008:8010,(PD44889b_lo0009:6587,PD44889b_lo0010:5731)100:658)100:357)100:9,((PD44889b_lo0011:5969,PD44889b_lo0016:7949)100:8,((PD44889b_lo0012:5647,PD44889b_lo0013:5267)100:246,(PD44889b_lo0014:9209,PD44889b_lo0015:6288)100:254)100:17)100:68)100:13)100:11,(((PD44889b_lo0001:8344,(PD44889b_lo0002:7943,(PD44889b_lo0003:4307,PD44889b_lo0004:6750)100:746)100:234)100:103,(PD44889c_lo0003:215,PD44889c_lo0006:129)100:14180)61:0,(PD44889b_lo0020:6977,((PD44889d_lo0002:1735,(PD44889d_lo0004:38,PD44889d_lo0005:126)100:1932)100:1329,PD44889d_lo0008:3473)100:14796)85:5)100:12);
