# Supplementary material for: Inherited MUTYH mutations cause elevated somatic mutation rates and distinctive mutational signatures in normal human cells
Source: Nat Commun. 2022 Jul 8;13:3949. doi: 10.1038/s41467-022-31341-0 (PMC9270427; doi:10.1038/s41467-022-31341-0)
Supplement: Supplementary file 6 — Source Data [file 41467_2022_31341_MOESM6_ESM.zip › NCOMMS-21-40552A - Source Data/NCOMMS-21-40552A - Figure 3/PD50745_snp_tree_with_branch_length.tree]

((PD50742a_lo0001:2561,(PD50742a_lo0003:1014,PD50742a_lo0015:490)100:1725)100:7317,((PD50742a_lo0007:858,PD50742a_lo0009:597)97:973,(PD50742a_lo0010:116,PD50742a_lo0011:159)100:1396)100:6078);
