# Supplementary material for: Inherited MUTYH mutations cause elevated somatic mutation rates and distinctive mutational signatures in normal human cells
Source: Nat Commun. 2022 Jul 8;13:3949. doi: 10.1038/s41467-022-31341-0 (PMC9270427; doi:10.1038/s41467-022-31341-0)
Supplement: Supplementary file 6 — Source Data [file 41467_2022_31341_MOESM6_ESM.zip › NCOMMS-21-40552A - Source Data/NCOMMS-21-40552A - Figure 3/PD44890_snp_tree_with_branch_length.tree]

(((((PD44890c_lo0004:22260,((PD44890c_lo0009:2837,PD44890c_lo0010:2972)100:11389,PD44890c_lo0012:13095)100:8498)100:55,(PD44890c_lo0005:20517,PD44890c_lo0013:21106)100:15)100:252,(PD44890e_lo0009:19501,(((PD44890g_lo0001:29257,PD44890g_lo0007:19964)100:51,(PD44890g_lo0003:21429,PD44890g_lo0005:25405)100:43)100:77,PD44890g_lo0004:21529)100:122)100:105)93:2,(((((PD44890d_lo0005:6747,PD44890d_lo0011:10003)100:17284,PD44890d_lo0007:27392)100:53,PD44890d_lo0008:18788)100:193,((((PD44890f_lo0001:2639,PD44890f_lo0005:2504)100:10450,(PD44890f_lo0007:12302,(PD44890f_lo0008:12060,PD44890f_lo0009:12665)100:1962)100:1079)100:17009,(PD44890f_lo0004:26790,PD44890f_lo0006:29671)100:89)100:154,(PD44890f_lo0002:21670,PD44890f_lo0003:21133)100:5331)100:48)100:47,((PD44890e_lo0001:25739,PD44890e_lo0003:21215)100:154,((((PD44890e_lo0002:20778,((PD44890e_lo0005:18451,(PD44890e_lo0006:16667,PD44890e_lo0007:17165)100:9905)100:67,PD44890e_lo0008:15997)100:21)100:22,PD44890e_lo0004:19010)100:56,PD44890e_lo0010:16772)100:17,(PD44890e_lo0011:17703,(PD44890e_lo0012:5056,PD44890e_lo0013:4529)100:14503)100:7782)100:82)100:108)30:1)63:15,((((PD44890c_lo0006:22545,PD44890c_lo0008:18928)100:74,PD44890c_lo0007:19381)100:241,((PD44890d_lo0001:3847,PD44890d_lo0002:4152)100:15647,(PD44890d_lo0003:21234,(PD44890d_lo0006:12811,PD44890d_lo0013:15185)100:5801)100:76)100:156)100:39,(((PD44890h_lo0002:13926,PD44890h_lo0006:29492)100:105,PD44890h_lo0008:24109)86:12,PD44890h_lo0003:22133)100:244)95:3);
