# Supplementary material for: Inherited MUTYH mutations cause elevated somatic mutation rates and distinctive mutational signatures in normal human cells
Source: Nat Commun. 2022 Jul 8;13:3949. doi: 10.1038/s41467-022-31341-0 (PMC9270427; doi:10.1038/s41467-022-31341-0)
Supplement: Supplementary file 6 — Source Data [file 41467_2022_31341_MOESM6_ESM.zip › NCOMMS-21-40552A - Source Data/NCOMMS-21-40552A - Figure 3/PD44888_snp_tree_with_branch_length.tree]

((((((PD44888a_lo0001:6958,PD44888a_lo0002:6511)100:2737,PD44888a_lo0003:8892)100:61,(PD44888a_lo0004:5755,PD44888a_lo0005:7633)100:20)100:90,((((PD44888c_lo0001:298,PD44888c_lo0002:344)100:8423,(PD44888c_lo0006:2186,PD44888c_lo0007:2668)100:5748)100:473,((PD44888c_lo0008:428,PD44888c_lo0009:184)100:1562,PD44888c_lo0010:1901)100:6255)100:15624,(PD44888d_lo0002:8698,(PD44888d_lo0003:11731,PD44888d_lo0004:10773)100:6)100:124)100:14)92:2,((PD44888a_lo0006:3675,(PD44888b_lo0003:9507,(PD44888b_lo0004:6814,PD44888b_lo0005:6681)100:2664)100:97)100:9,((PD44888d_lo0005:753,PD44888d_lo0006:941)100:1196,PD44888d_lo0007:2604)100:19373)96:7)94:16,((PD44888b_lo0001:8050,PD44888b_lo0002:7239)100:1402,PD44888d_lo0001:12764)100:5);
